# Supplementary material for: Systematic analysis reveals tumor-enhancing and -suppressing microRNAs in Drosophila epithelial tumors
Source: Oncotarget. 2017 Nov 1;8(65):108825–39. doi: 10.18632/oncotarget.22226 (PMC5752484; doi:10.18632/oncotarget.22226)
Supplement: Supplementary file 2 [file oncotarget-08-108825-s002.xlsx]

## Sheet: RNA-seq
	Wildtype-1	Wildtype-2	Wildtype-3	Tumor-1	Tumor-2	Tumor-3	WT-avg	Modification	Tumor-average	Modification	Wt-avg ratio	T-avg ratio	log2 (Change)
Total reads	25947805	13797817	17259353	13130772	11205425	10678432	1.90017e+07		11671543
Sum of miRNAs	10442500	8225629	8314545	7231935	6212642	4717107	8.99422e+06		6.05389e+06
dme-miR-263a-5p	2862392	1600707	2371596	1777771	1587535	1383769	2.27823e+06		1583025		0.119896	0.135631	0.1779	0.0230103
dme-miR-9a-5p	750575	447297	359502	420213	360089	272722	519125		351008		0.02732	0.0300738	0.138553
dme-miR-184-3p	721207	549387	451056	174661	147787	96681	573883		139710		0.0302017	0.0119701	-1.3352
dme-miR-10-5p	605636	321400	278186	1211857	1022715	695542	401741		976705		0.0211424	0.0836826	1.98479
dme-miR-2b-3p	605174	463323	477044	372658	317903	173852	515180		288138		0.0271124	0.0246872	-0.135189
dme-miR-2a-3p	605143	463274	477017	372636	317866	173831	515145		288111		0.0271105	0.0246849	-0.135223
dme-miR-2c-3p	600150	459054	472960	369539	315142	172128	510721		285603		0.0268777	0.02447	-0.135395
dme-miR-998-3p	381732	270593	272076	170589	144505	86715	308134		133936		0.0162161	0.0114755	-0.498879
dme-miR-9c-5p	360266	269058	219669	192910	165338	131494	282998		163247		0.0148933	0.0139868	-0.0906007
dme-miR-275-3p	314690	388856	403891	33454	28092	38222	369146		33256		0.019427	0.00284932	-2.76937
dme-bantam-3p	304904	285187	215672	555979	466184	405123	268588		475762		0.014135	0.0407626	1.52798
dme-miR-92b-3p	265249	400176	293618	149942	128913	92637	319681		123831		0.0168238	0.0106096	-0.665134
dme-miR-31a-5p	259444	214395	158516	13137	11000	8105	210785		10747.3		0.011093	0.000920815	-3.59059
dme-miR-305-3p	251403	379076	321017	299055	253537	196613	317165		249735		0.0166915	0.0213969	0.358293
dme-miR-276a-3p	248760	207798	192593	140262	118930	124205	216384		127799		0.0113876	0.0109496	-0.056585
dme-miR-276b-3p	248728	207776	192556	140251	118918	124192	216353		127787		0.011386	0.0109486	-0.0565182
dme-miR-92a-3p	205678	407086	416868	158246	134287	91702	343211		128078		0.0180621	0.0109736	-0.718938
dme-miR-995-3p	140189	139278	100045	64111	53789	34190	126504		50696.7		0.00665752	0.00434361	-0.61609
dme-miR-279-3p	98525	108647	78609	115183	96972	72799	95260.3		94984.7		0.00501326	0.00813814	0.698949
dme-miR-1010-3p	97343	117436	111573	62486	52459	40822	108784		51922.3		0.00572497	0.00444863	-0.363909
dme-miR-11-3p	71800	64771	41537	60475	51394	56833	59369.3		56234		0.00312443	0.00481804	0.624855
dme-miR-306-5p	71182	32214	28179	22989	19531	13120	43858.3		18546.7		0.00230813	0.00158905	-0.538561
dme-miR-9b-5p	61582	38652	30311	61197	52435	41414	43515		51682		0.00229006	0.00442803	0.951279
dme-miR-14-3p	38711	58001	49343	35356	30516	24502	48685		30124.7		0.00256214	0.00258104	0.010598
dme-miR-34-3p	35904	45143	31088	35718	30265	19772	37378.3		28585		0.00196711	0.00244912	0.316186
dme-miR-11-5p	29235	49569	37049	29553	24758	20447	38617.7		24919.3		0.00203233	0.00213505	0.0711345
dme-miR-8-3p	21575	20442	15380	10233	8553	7561	19132.3		8782.33		0.00100688	0.000752457	-0.420207
dme-miR-9a-3p	19317	16637	14000	10793	9102	5483	16651.3		8459.33		0.000876309	0.000724783	-0.273892
dme-miR-31b-5p	17030	11368	9261	1321	1099	820	12553		1080		0.000660627	9.25328e-05	-2.8358
dme-miR-999-3p	15500	10950	8663	16244	13908	7125	11704.3		12425.7		0.000615964	0.00106461	0.789411
dme-miR-282-5p	13885	15394	21290	5598	4684	2213	16856.3		4165		0.000887098	0.000356851	-1.31377
dme-miR-317-3p	12466	10962	13689	14920	12675	7220	12372.3		11605		0.000651119	0.000994299	0.610759
dme-miR-100-5p	11440	6245	13701	274	188	259	10462		240.333		0.000550584	2.05914e-05	-4.74085
dme-miR-10-3p	8652	5447	5265	23717	20178	21743	6454.67		21879.3		0.00033969	0.00187459	2.46428
dme-miR-8-5p	7153	25049	26764	11600	9694	7343	19655.3		9545.67		0.0010344	0.000817858	-0.338873
dme-miR-14-5p	6472	19277	11644	10685	8636	9038	12464.3		9453		0.00065596	0.000809919	0.304168
dme-miR-13a-3p	6372	4389	2959	5142	4389	2762	4573.33		4097.67		0.000240681	0.000351082	0.544687
dme-miR-13b-3p	6371	4392	2959	5144	4389	2762	4574		4098.33		0.000240716	0.000351139	0.544711
dme-miR-34-5p	6090	12479	7973	5525	4731	4725	8847.33		4993.67		0.000465608	0.00042785	-0.122013
dme-miR-1-3p	5678	3558	11078	3059	2693	1620	6771.33		2457.33		0.000356355	0.000210541	-0.759216
dme-miR-275-5p	3863	13500	11920	4486	3791	3205	9761		3827.33		0.000513692	0.00032792	-0.647559
dme-miR-79-3p	3793	2464	1961	2554	2176	1820	2739.33		2183.33		0.000144163	0.000187065	0.375838
dme-bantam-5p	3494	4618	4491	11997	10220	6709	4201		9642		0.000221086	0.000826112	1.90173
dme-miR-305-5p	3288	2805	3363	2261	1929	1214	3152		1801.33		0.00016588	0.000154335	-0.104072
dme-miR-125-5p	3091	5944	11977	56	34	65	7004		51.6667		0.000368599	4.42672e-06	-6.37967
dme-miR-9b-3p	2994	5290	3589	1349	1124	690	3957.67		1054.33		0.00020828	9.03337e-05	-1.20519
dme-let-7-5p	2472	1288	2158	67	66	58	1972.67		63.6667		0.000103816	5.45486e-06	-4.25034
dme-miR-988-3p	2195	7288	5215	746	619	535	4899.33		633.333		0.000257837	5.4263e-05	-2.24842
dme-miR-283-5p	1895	1647	1219	1562	1378	1308	1587		1416		8.3519e-05	0.000121321	0.538649
dme-miR-278-5p	1672	1801	1615	1855	1613	1069	1696		1512.33		8.92554e-05	0.000129574	0.53777
dme-miR-998-5p	1561	2400	3044	1567	1301	1262	2335		1376.67		0.000122884	0.000117951	-0.0591132
dme-miR-277-3p	1230	1436	1013	2817	2430	2387	1226.33		2544.67		6.45382e-05	0.000218023	1.75626
dme-miR-33-5p	1166	1203	939	1931	1631	1490	1102.67		1684		5.803e-05	0.000144283	1.31403
dme-miR-312-3p	1135	1401	1514	4509	3621	3329	1350		3819.67		7.10464e-05	0.000327263	2.20362
dme-miR-1003-3p	910	1011	731	478	399	336	884		404.333		4.65223e-05	3.46427e-05	-0.425371
dme-miR-970-3p	766	685	471	394	357	224	640.667		325		3.37164e-05	2.78455e-05	-0.276004
dme-miR-956-3p	713	563	505	1442	1285	1255	593.667		1327.33		3.12429e-05	0.000113724	1.86394
dme-miR-982-5p	661	684	458	192	140	104	601		145.333		3.16288e-05	1.24519e-05	-1.34487
dme-miR-2b-2-5p	659	596	452	1745	1487	1187	569		1473		2.99448e-05	0.000126204	2.07539
dme-miR-988-5p	573	239	232	914	762	422	348		699.333		1.83142e-05	5.99178e-05	1.71002
dme-miR-190-3p	572	482	353	1488	1205	833	469		1175.33		2.46821e-05	0.000100701	2.02854
dme-miR-7-5p	548	202	179	9099	7701	5837	309.667		7545.67		1.62968e-05	0.000646501	5.30999
dme-miR-306-3p	546	896	658	424	332	303	700		353		3.68389e-05	3.02445e-05	-0.284557
dme-miR-263b-5p	544	368	454	327	277	217	455.333		273.667		2.39628e-05	2.34473e-05	-0.0313733
dme-miR-318-3p	479	521	406	296	234	355	468.667		295		2.46645e-05	2.52751e-05	0.0352828
dme-miR-286-3p	426	600	526	117	84	65	517.333		88.6667		2.72257e-05	7.59682e-06	-1.8415
dme-miR-284-5p	416	546	335	29	22	29	432.333		26.6667		2.27524e-05	2.28476e-06	-3.3159
dme-miR-278-3p	413	358	357	276	221	169	376		222		1.97877e-05	1.90206e-05	-0.057043
dme-miR-9370-5p	405	390	455	235	228	172	416.667		211.667		2.19279e-05	1.81353e-05	-0.27397
dme-miR-279-5p	380	1046	1036	254	194	149	820.667		199		4.31892e-05	1.705e-05	-1.3409
dme-miR-965-3p	377	255	151	94	70	38	261		67.3333		1.37356e-05	5.76902e-06	-1.25153
dme-miR-1012-3p	364	566	584	292	203	150	504.667		215		2.65591e-05	1.84209e-05	-0.527864
dme-miR-12-5p	361	251	223	262	218	137	278.333		205.667		1.46478e-05	1.76212e-05	0.266624
dme-miR-190-5p	329	296	155	677	560	477	260		571.333		1.3683e-05	4.8951e-05	1.83895
dme-miR-987-5p	310	178	92	159	147	108	193.333		138		1.01746e-05	1.18236e-05	0.216708
dme-miR-317-5p	260	336	163	677	554	418	253		549.667		1.33146e-05	4.70946e-05	1.82255
dme-miR-5-5p	248	197	147	35	37	23	197.333		31.6667		1.03851e-05	2.71315e-06	-1.93647
dme-miR-92a-5p	190	155	146	270	211	170	163.667		217		8.61328e-06	1.85922e-05	1.11006
dme-miR-995-5p	187	149	86	71	46	42	140.667		53		7.40286e-06	4.54096e-06	-0.705086
dme-miR-965-5p	183	674	494	268	226	301	450.333		265		2.36997e-05	2.27048e-05	-0.0618709
dme-miR-986-5p	173	68	78	675	591	678	106.333		648		5.596e-06	5.55197e-05	3.31053
dme-miR-79-5p	163	398	350	92	85	34	303.667		70.3333		1.59811e-05	6.02605e-06	-1.40708
dme-miR-2a-2-5p	150	126	147	193	179	136	141		169.333		7.4204e-06	1.45082e-05	0.967301
dme-miR-994-5p	136	151	142	68	52	99	143		73		7.52566e-06	6.25453e-06	-0.266917
dme-miR-2a-1-5p	126	176	86	532	419	216	129.333		389		6.80642e-06	3.33289e-05	2.29181
dme-miR-281-1-5p	125	235	262	121	84	101	207.333		102		1.09113e-05	8.7392e-06	-0.320253
dme-miR-927-5p	122	93	43	2999	2465	1580	86		2348		4.52592e-06	0.000201173	5.47408
dme-miR-281-2-5p	121	218	247	116	80	96	195.333		97.3333		1.02798e-05	8.33937e-06	-0.301802
dme-miR-13b-2-5p	115	132	114	112	102	146	120.333		120		6.33278e-06	1.02814e-05	0.699128
dme-miR-137-3p	110	117	67	150	136	402	98		229.333		5.15744e-06	1.96489e-05	1.92972
dme-miR-276a-5p	103	126	100	74	63	87	109.667		74.6667		5.77143e-06	6.39733e-06	0.148541
dme-miR-276b-5p	103	126	100	74	63	87	109.667		74.6667		5.77143e-06	6.39733e-06	0.148541
dme-miR-996-3p	99	105	109	29	34	22	104.333		28.3333		5.49075e-06	2.42756e-06	-1.1775
dme-miR-311-3p	93	158	139	344	268	296	130		302.667		6.84151e-06	2.5932e-05	1.92235
dme-miR-7-3p	80	339	281	663	553	354	233.333		523.333		1.22796e-05	4.48384e-05	1.86847
dme-miR-996-5p	78	175	58	94	86	81	103.667		87		5.45566e-06	7.45403e-06	0.450265
dme-miR-1008-5p	72	217	163	355	358	117	150.667		276.667		7.92913e-06	2.37044e-05	1.57992
dme-miR-983-5p	65	51	16	56	46	26	44		42.6667		2.31559e-06	3.65561e-06	0.658736
dme-miR-2280-5p	56	32	13	7	10	3	33.6667		6.66667		1.77178e-06	5.7119e-07	-1.63315
dme-miR-310-3p	56	243	216	597	493	321	171.667		470.333		9.0343e-06	4.02974e-05	2.1572
dme-miR-184-5p	47	342	146	37	40	30	178.333		35.6667		9.38515e-06	3.05587e-06	-1.6188
dme-miR-4951-5p	46	19	20	21	35	28	28.3333		28		1.4911e-06	2.399e-06	0.686057
dme-miR-4963-3p	46	75	48	46	34	22	56.3333		34		2.96465e-06	2.91307e-06	-0.0253241
dme-miR-252-5p	44	59	75	100	86	45	59.3333		77		3.12253e-06	6.59724e-06	1.07915
dme-miR-263a-3p	44	245	156	96	76	55	148.333		75.6667		7.80634e-06	6.483e-06	-0.267983
dme-miR-993-3p	44	25	32	18	24	21	33.6667		21		1.77178e-06	1.79925e-06	0.0221985
dme-miR-100-3p	43	47	94	0	0	0	61.3333		0	0.33	3.22779e-06	2.82739e-08	-6.83493
dme-miR-9383-3p	36	44	42	15	16	12	40.6667		14.3333		2.14016e-06	1.22806e-06	-0.801343
dme-miR-966-5p	35	24	38	21	15	8	32.3333		14.6667		1.70161e-06	1.25662e-06	-0.437351
dme-miR-967-5p	35	50	53	6	11	10	46		9		2.42084e-06	7.71106e-07	-1.65051
dme-miR-4951-3p	24	110	87	47	22	18	73.6667		29		3.87685e-06	2.48468e-06	-0.641829
dme-miR-304-5p	22	21	18	33	22	14	20.3333		23		1.07008e-06	1.9706e-06	0.880917
dme-miR-313-3p	22	18	35	109	90	44	25		81		1.31567e-06	6.93996e-06	2.39912
dme-miR-281-3p	21	32	21	21	24	30	24.6667		25		1.29813e-06	2.14196e-06	0.722495
dme-miR-33-3p	19	9	9	47	34	24	12.3333		35		6.49066e-07	2.99875e-06	2.20792
dme-miR-981-3p	18	10	17	178	174	195	15		182.333		7.89405e-07	1.5622e-05	4.30667
dme-miR-125-3p	17	4	4	1	1	0	8.33333		0.666667		4.38558e-07	5.7119e-08	-2.94073
dme-miR-6-3p	16	6	12	13	19	6	11.3333		12.6667		5.96439e-07	1.08526e-06	0.863595
dme-miR-2501-5p	15	30	22	15	18	14	22.3333		15.6667		1.17534e-06	1.3423e-06	0.19163
dme-miR-958-3p	15	166	10	2	2	1	63.6667		1.66667		3.35058e-06	1.42797e-07	-4.55237
dme-miR-966-3p	15	31	51	30	29	8	32.3333		22.3333		1.70161e-06	1.91349e-06	0.169306
dme-miR-308-3p	13	6	13	9	10	5	10.6667		8		5.61355e-07	6.85428e-07	0.288093
dme-miR-3641-3p	13	7	3	6	1	3	7.66667		3.33333		4.03474e-07	2.85595e-07	-0.498504
dme-let-7-3p	12	11	13	0	5	0	12		1.66667		6.31524e-07	1.42797e-07	-2.14487
dme-miR-316-5p	12	14	17	3	0	0	14.3333		1		7.5432e-07	8.56785e-08	-3.13817
dme-miR-9375-5p	12	15	12	13	7	9	13		9.66667		6.84151e-07	8.28225e-07	0.275709
dme-miR-277-5p	11	18	16	224	177	226	15		209		7.89405e-07	1.79068e-05	4.5036
dme-miR-289-5p	11	1	2	0	1	0	4.66667		0.333333		2.45593e-07	2.85595e-08	-3.10422
dme-miR-980-5p	11	22	17	37	22	53	16.6667		37.3333		8.77116e-07	3.19866e-06	1.86663
dme-miR-1006-3p	10	17	8	10	8	6	11.6667		8		6.13981e-07	6.85428e-07	0.15881
dme-miR-4969-3p	10	5	8	12	5	5	7.66667		7.33333		4.03474e-07	6.28309e-07	0.639
dme-miR-4982-5p	10	2	0	0	0	0	4		0	0.33	2.10508e-07	2.82739e-08	-2.89633
dme-miR-955-5p	10	9	12	0	1	1	10.3333		0.666667		5.43812e-07	5.7119e-08	-3.25107
dme-miR-970-5p	10	32	26	7	6	6	22.6667		6.33333		1.19288e-06	5.4263e-07	-1.13641
dme-miR-986-3p	10	7	12	1	3	17	9.66667		7		5.08728e-07	5.99749e-07	0.237466
dme-miR-4-3p	9	1	1	5	3	0	3.66667		2.66667		1.92966e-07	2.28476e-07	0.243698
dme-miR-4954-5p	9	11	10	7	5	5	10		5.66667		5.2627e-07	4.85511e-07	-0.116298
dme-miR-982-3p	9	10	2	5	1	4	7		3.33333		3.68389e-07	2.85595e-07	-0.367259
dme-miR-2279-3p	8	0	1	2	2	4	3		2.66667		1.57881e-07	2.28476e-07	0.533205
dme-miR-92b-5p	8	37	23	5	6	4	22.6667		5		1.19288e-06	4.28392e-07	-1.47744
dme-miR-1013-3p	7	11	3	8	3	6	7		5.66667		3.68389e-07	4.85511e-07	0.398275
dme-miR-1015-3p	7	10	9	1	4	0	8.66667		1.66667		4.56101e-07	1.42797e-07	-1.67538
dme-miR-133-3p	7	10	5	0	0	1	7.33333		0.333333		3.85931e-07	2.85595e-08	-3.7563
dme-miR-313-5p	7	4	11	14	12	5	7.33333		10.3333		3.85931e-07	8.85344e-07	1.19789
dme-miR-31a-3p	7	5	6	2	0	0	6		0.666667		3.15762e-07	5.7119e-08	-2.46679
dme-miR-4919-3p	7	29	10	4	6	0	15.3333		3.33333		8.06947e-07	2.85595e-07	-1.4985
dme-miR-4969-5p	7	6	8	13	11	4	7		9.33333		3.68389e-07	7.99666e-07	1.11817
dme-miR-954-3p	7	13	14	7	4	5	11.3333		5.33333		5.96439e-07	4.56952e-07	-0.384333
dme-miR-984-5p	7	0	3	1	2	2	3.33333		1.66667		1.75423e-07	1.42797e-07	-0.29687
dme-miR-989-3p	7	6	7	3	3	1	6.66667		2.33333		3.50847e-07	1.99916e-07	-0.811443
dme-miR-315-5p	6	1	2	17	8	10	3		11.6667		1.57881e-07	9.99582e-07	2.66249
dme-miR-932-3p	6	7	9	3	1	1	7.33333		1.66667		3.85931e-07	1.42797e-07	-1.43437
dme-miR-993-5p	6	6	1	10	11	5	4.33333		8.66667		2.2805e-07	7.42547e-07	1.70313
dme-miR-9373-3p	5	1	3	0	0	0	3		0	0.33	1.57881e-07	2.82739e-08	-2.48129
dme-miR-9377-3p	5	2	2	1	0	4	3		1.66667		1.57881e-07	1.42797e-07	-0.144867
dme-miR-955-3p	5	5	4	0	0	0	4.66667		0	0.33	2.45593e-07	2.82739e-08	-3.11872
dme-miR-1010-5p	4	9	1	13	8	9	4.66667		10		2.45593e-07	8.56785e-07	1.80267
dme-miR-2493-5p	4	4	5	4	6	2	4.33333		4		2.2805e-07	3.42714e-07	0.587653
dme-miR-2535b-3p	4	19	3	0	5	1	8.66667		2		4.56101e-07	1.71357e-07	-1.41235
dme-miR-285-5p	4	8	1	3	3	0	4.33333		2		2.2805e-07	1.71357e-07	-0.412347
dme-miR-2c-5p	4	0	2	8	4	4	2		5.33333		1.05254e-07	4.56952e-07	2.11817
dme-miR-307a-3p	4	1	0	9	4	3	1.66667		5.33333		8.77116e-08	4.56952e-07	2.3812
dme-miR-307b-5p	4	1	0	4	4	1	1.66667		3		8.77116e-08	2.57035e-07	1.55113
dme-miR-4941-5p	4	0	12	0	1	0	5.33333		0.333333		2.80677e-07	2.85595e-08	-3.29687
dme-miR-5-3p	4	4	0	1	0	0	2.66667		0.333333		1.40339e-07	2.85595e-08	-2.29687
dme-miR-957-3p	4	3	0	2	4	6	2.33333		4		1.22796e-07	3.42714e-07	1.48074
dme-miR-193-5p	3	0	9	7	7	2	4		5.33333		2.10508e-07	4.56952e-07	1.11817
dme-miR-282-3p	3	19	19	7	4	2	13.6667		4.33333		7.19235e-07	3.71273e-07	-0.953982
dme-miR-283-3p	3	7	4	19	15	22	4.66667		18.6667		2.45593e-07	1.59933e-06	2.70313
dme-miR-3645-3p	3	11	20	3	4	2	11.3333		3		5.96439e-07	2.57035e-07	-1.21441
dme-miR-3645-5p	3	4	4	2	3	0	3.66667		1.66667		1.92966e-07	1.42797e-07	-0.434373
dme-miR-4944-5p	3	3	0	1	0	0	2		0.333333		1.05254e-07	2.85595e-08	-1.88183
dme-miR-4949-5p	3	13	1	3	1	0	5.66667		1.33333		2.9822e-07	1.14238e-07	-1.38433
dme-miR-4955-5p	3	4	0	0	0	0	2.33333		0	0.33	1.22796e-07	2.82739e-08	-2.11872
dme-miR-932-5p	3	0	1	0	0	0	1.33333		0	0.33	7.01693e-08	2.82739e-08	-1.31137
dme-miR-9384-5p	3	0	5	6	4	8	2.66667		6		1.40339e-07	5.14071e-07	1.87306
dme-miR-962-5p	3	4	1	0	0	1	2.66667		0.333333		1.40339e-07	2.85595e-08	-2.29687
dme-miR-1000-3p	2	0	0	0	1	0	0.666667		0.333333		3.50847e-08	2.85595e-08	-0.29687
dme-miR-1001-3p	2	0	1	0	0	0	1		0	0.33	5.2627e-08	2.82739e-08	-0.896332
dme-miR-1012-5p	2	2	3	3	3	0	2.33333		2		1.22796e-07	1.71357e-07	0.480738
dme-miR-1014-3p	2	0	0	0	0	0	0.666667		0	0.33	3.50847e-08	2.82739e-08	-0.31137
dme-miR-124-5p	2	11	10	42	41	77	7.66667		53.3333		4.03474e-07	4.56952e-06	3.5015
dme-miR-2279-5p	2	1	10	9	7	2	4.33333		6		2.2805e-07	5.14071e-07	1.17262
dme-miR-2498-3p	2	0	0	3	4	1	0.666667		2.66667		3.50847e-08	2.28476e-07	2.70313
dme-miR-2500-3p	2	3	1	1	0	0	2		0.333333		1.05254e-07	2.85595e-08	-1.88183
dme-miR-303-5p	2	0	0	0	0	0	0.666667		0	0.33	3.50847e-08	2.82739e-08	-0.31137
dme-miR-312-5p	2	1	1	2	1	2	1.33333		1.66667		7.01693e-08	1.42797e-07	1.02506
dme-miR-3641-5p	2	1	11	0	0	1	4.66667		0.333333		2.45593e-07	2.85595e-08	-3.10422
dme-miR-375-5p	2	150	76	26	19	61	76		35.3333		3.99965e-06	3.02731e-06	-0.40184
dme-miR-4939-3p	2	0	3	1	0	0	1.66667		0.333333		8.77116e-08	2.85595e-08	-1.6188
dme-miR-4942-3p	2	1	4	4	1	2	2.33333		2.33333		1.22796e-07	1.99916e-07	0.70313
dme-miR-4944-3p	2	5	2	2	1	1	3		1.33333		1.57881e-07	1.14238e-07	-0.466795
dme-miR-4955-3p	2	4	1	2	1	2	2.33333		1.66667		1.22796e-07	1.42797e-07	0.217703
dme-miR-4956-3p	2	2	4	0	0	1	2.66667		0.333333		1.40339e-07	2.85595e-08	-2.29687
dme-miR-4965-5p	2	1	1	1	0	1	1.33333		0.666667		7.01693e-08	5.7119e-08	-0.29687
dme-miR-4968-3p	2	16	30	4	2	6	16		4		8.42032e-07	3.42714e-07	-1.29687
dme-miR-4970-5p	2	0	0	0	0	0	0.666667		0	0.33	3.50847e-08	2.82739e-08	-0.31137
dme-miR-4977-3p	2	3	0	0	0	0	1.66667		0	0.33	8.77116e-08	2.82739e-08	-1.6333
dme-miR-4984-3p	2	0	1	3	1	0	1		1.33333		5.2627e-08	1.14238e-07	1.11817
dme-miR-9380-3p	2	6	2	0	1	3	3.33333		1.33333		1.75423e-07	1.14238e-07	-0.618798
dme-miR-9382-3p	2	11	17	6	2	3	10		3.66667		5.2627e-07	3.14154e-07	-0.744329
dme-miR-961-5p	2	2	0	0	0	0	1.33333		0	0.33	7.01693e-08	2.82739e-08	-1.31137
dme-miR-983-3p	2	4	6	3	2	1	4		2		2.10508e-07	1.71357e-07	-0.29687
dme-miR-9c-3p	2	2	6	0	4	0	3.33333		1.33333		1.75423e-07	1.14238e-07	-0.618798
dme-miR-1016-3p	1	4	0	2	2	1	1.66667		1.66667		8.77116e-08	1.42797e-07	0.70313
dme-miR-1016-5p	1	0	0	0	0	0	0.333333		0	0.33	1.75423e-08	2.82739e-08	0.68863
dme-miR-12-3p	1	2	0	4	6	1	1		3.66667		5.2627e-08	3.14154e-07	2.5776
dme-miR-2489-3p	1	1	5	1	1	1	2.33333		1		1.22796e-07	8.56785e-08	-0.519262
dme-miR-2491-3p	1	6	4	0	0	3	3.66667		1		1.92966e-07	8.56785e-08	-1.17134
dme-miR-2494-3p	1	4	3	0	0	0	2.66667		0	0.33	1.40339e-07	2.82739e-08	-2.31137
dme-miR-2499-3p	1	0	1	0	0	0	0.666667		0	0.33	3.50847e-08	2.82739e-08	-0.31137
dme-miR-252-3p	1	2	0	2	4	0	1		2		5.2627e-08	1.71357e-07	1.70313
dme-miR-284-3p	1	1	1	0	1	0	1		0.333333		5.2627e-08	2.85595e-08	-0.881832
dme-miR-285-3p	1	3	7	0	1	1	3.66667		0.666667		1.92966e-07	5.7119e-08	-1.7563
dme-miR-2b-1-5p	1	7	12	3	4	9	6.66667		5.33333		3.50847e-07	4.56952e-07	0.381202
dme-miR-303-3p	1	0	0	0	2	0	0.333333		0.666667		1.75423e-08	5.7119e-08	1.70313
dme-miR-308-5p	1	2	5	6	4	0	2.66667		3.33333		1.40339e-07	2.85595e-07	1.02506
dme-miR-318-5p	1	3	0	3	0	0	1.33333		1		7.01693e-08	8.56785e-08	0.288093
dme-miR-4950-5p	1	0	0	1	0	0	0.333333		0.333333		1.75423e-08	2.85595e-08	0.70313
dme-miR-4961-3p	1	0	0	1	0	0	0.333333		0.333333		1.75423e-08	2.85595e-08	0.70313
dme-miR-4968-5p	1	0	0	0	0	0	0.333333		0	0.33	1.75423e-08	2.82739e-08	0.68863
dme-miR-4984-5p	1	4	2	0	3	0	2.33333		1		1.22796e-07	8.56785e-08	-0.519262
dme-miR-87-3p	1	0	0	0	0	0	0.333333		0	0.33	1.75423e-08	2.82739e-08	0.68863
dme-miR-9382-5p	1	2	2	0	0	1	1.66667		0.333333		8.77116e-08	2.85595e-08	-1.6188
dme-miR-954-5p	1	7	16	4	2	0	8		2		4.21016e-07	1.71357e-07	-1.29687
dme-miR-957-5p	1	0	2	0	0	0	1		0	0.33	5.2627e-08	2.82739e-08	-0.896332
dme-miR-958-5p	1	5	2	0	2	4	2.66667		2		1.40339e-07	1.71357e-07	0.288093
dme-miR-973-5p	1	0	3	0	5	5	1.33333		3.33333		7.01693e-08	2.85595e-07	2.02506
dme-miR-975-5p	1	1	3	5	3	2	1.66667		3.33333		8.77116e-08	2.85595e-07	1.70313
dme-miR-976-5p	1	0	0	0	0	0	0.333333		0	0.33	1.75423e-08	2.82739e-08	0.68863
dme-miR-978-5p	1	4	1	1	1	3	2		1.66667		1.05254e-07	1.42797e-07	0.440096
dme-miR-984-3p	1	1	4	3	0	0	2		1		1.05254e-07	8.56785e-08	-0.29687
dme-miR-991-3p	1	2	0	17	19	9	1		15		5.2627e-08	1.28518e-06	4.61002
dme-miR-iab-4-5p	1	1	3	1	0	1	1.66667		0.666667		8.77116e-08	5.7119e-08	-0.618798
dme-miR-1000-5p	0	0	0	1	4	2	0	0.33	2.33333		1.73669e-08	1.99916e-07	3.52498
dme-miR-1001-5p	0	0	0	0	0	0	0		0		0	0	#DIV/0!
dme-miR-1002-3p	0	3	1	0	0	1	1.33333		0.333333		7.01693e-08	2.85595e-08	-1.29687
dme-miR-1002-5p	0	0	0	0	0	3	0	0.33	1		1.73669e-08	8.56785e-08	2.30259
dme-miR-1003-5p	0	0	0	0	0	0	0		0		0	0	#DIV/0!
dme-miR-1004-3p	0	7	7	0	0	0	4.66667		0	0.33	2.45593e-07	2.82739e-08	-3.11872
dme-miR-1004-5p	0	0	0	0	0	0	0		0		0	0	#DIV/0!
dme-miR-1005-3p	0	0	0	0	0	0	0		0		0	0	#DIV/0!
dme-miR-1006-5p	0	0	0	0	0	0	0		0		0	0	#DIV/0!
dme-miR-1007-3p	0	0	0	1	1	1	0	0.33	1		1.73669e-08	8.56785e-08	2.30259
dme-miR-1007-5p	0	0	0	0	0	0	0		0		0	0	#DIV/0!
dme-miR-1008-3p	0	0	0	0	0	0	0		0		0	0	#DIV/0!
dme-miR-1009-3p	0	0	0	0	0	0	0		0		0	0	#DIV/0!
dme-miR-1011-3p	0	1	0	0	0	0	0.333333		0	0.33	1.75423e-08	2.82739e-08	0.68863
dme-miR-1014-5p	0	0	0	0	0	0	0		0		0	0	#DIV/0!
dme-miR-1017-3p	0	1	0	0	0	0	0.333333		0	0.33	1.75423e-08	2.82739e-08	0.68863
dme-miR-124-3p	0	2	1	18	12	13	1		14.3333		5.2627e-08	1.22806e-06	4.54443
dme-miR-133-5p	0	0	0	0	0	0	0		0		0	0	#DIV/0!
dme-miR-137-5p	0	7	4	3	0	19	3.66667		7.33333		1.92966e-07	6.28309e-07	1.70313
dme-miR-13a-5p	0	0	1	3	1	5	0.333333		3		1.75423e-08	2.57035e-07	3.87306
dme-miR-13b-1-5p	0	0	0	3	1	5	0	0.33	3		1.73669e-08	2.57035e-07	3.88755
dme-miR-1-5p	0	5	1	0	0	0	2		0	0.33	1.05254e-07	2.82739e-08	-1.89633
dme-miR-193-3p	0	4	0	5	4	2	1.33333		3.66667		7.01693e-08	3.14154e-07	2.16256
dme-miR-210-3p	0	0	0	0	0	0	0		0		0	0	#DIV/0!
dme-miR-210-5p	0	1	0	0	0	0	0.333333		0	0.33	1.75423e-08	2.82739e-08	0.68863
dme-miR-219-3p	0	0	0	0	1	0	0	0.33	0.333333		1.73669e-08	2.85595e-08	0.71763
dme-miR-219-5p	0	0	0	2	1	0	0	0.33	1		1.73669e-08	8.56785e-08	2.30259
dme-miR-2280-3p	0	0	0	0	0	0	0		0		0	0	#DIV/0!
dme-miR-2281-3p	0	0	0	0	0	0	0		0		0	0	#DIV/0!
dme-miR-2281-5p	0	1	2	0	1	0	1		0.333333		5.2627e-08	2.85595e-08	-0.881832
dme-miR-2282-3p	0	4	2	22	25	25	2		24		1.05254e-07	2.05628e-06	4.28809
dme-miR-2283-3p	0	0	0	0	0	0	0		0		0	0	#DIV/0!
dme-miR-2283-5p	0	0	0	0	0	0	0		0		0	0	#DIV/0!
dme-miR-2489-5p	0	0	0	0	0	0	0		0		0	0	#DIV/0!
dme-miR-2490-3p	0	0	0	0	0	0	0		0		0	0	#DIV/0!
dme-miR-2490-5p	0	0	0	0	0	0	0		0		0	0	#DIV/0!
dme-miR-2491-5p	0	0	0	0	0	0	0		0		0	0	#DIV/0!
dme-miR-2492-3p	0	0	0	2	2	4	0	0.33	2.66667		1.73669e-08	2.28476e-07	3.71763
dme-miR-2492-5p	0	0	0	0	0	0	0		0		0	0	#DIV/0!
dme-miR-2493-3p	0	0	0	0	0	0	0		0		0	0	#DIV/0!
dme-miR-2494-5p	0	0	0	0	0	0	0		0		0	0	#DIV/0!
dme-miR-2495-3p	0	1	0	0	0	0	0.333333		0	0.33	1.75423e-08	2.82739e-08	0.68863
dme-miR-2495-5p	0	0	0	0	0	0	0		0		0	0	#DIV/0!
dme-miR-2496-3p	0	2	1	2	0	2	1		1.33333		5.2627e-08	1.14238e-07	1.11817
dme-miR-2496-5p	0	1	0	2	2	4	0.333333		2.66667		1.75423e-08	2.28476e-07	3.70313
dme-miR-2497-3p	0	0	0	0	0	0	0		0		0	0	#DIV/0!
dme-miR-2497-5p	0	0	0	0	0	0	0		0		0	0	#DIV/0!
dme-miR-2498-5p	0	0	0	0	0	0	0		0		0	0	#DIV/0!
dme-miR-2499-5p	0	0	0	0	0	0	0		0		0	0	#DIV/0!
dme-miR-2500-5p	0	3	0	2	0	1	1		1		5.2627e-08	8.56785e-08	0.70313
dme-miR-2501-3p	0	0	0	0	1	0	0	0.33	0.333333		1.73669e-08	2.85595e-08	0.71763
dme-miR-263b-3p	0	1	1	1	0	0	0.666667		0.333333		3.50847e-08	2.85595e-08	-0.29687
dme-miR-274-3p	0	0	0	0	0	0	0		0		0	0	#DIV/0!
dme-miR-274-5p	0	0	2	1	0	0	0.666667		0.333333		3.50847e-08	2.85595e-08	-0.29687
dme-miR-280-5p	0	0	0	0	0	0	0		0		0	0	#DIV/0!
dme-miR-286-5p	0	0	0	0	0	0	0		0		0	0	#DIV/0!
dme-miR-287-3p	0	0	0	0	0	0	0		0		0	0	#DIV/0!
dme-miR-288-3p	0	0	0	0	0	0	0		0		0	0	#DIV/0!
dme-miR-304-3p	0	9	1	5	4	4	3.33333		4.33333		1.75423e-07	3.71273e-07	1.08164
dme-miR-307a-5p	0	0	0	0	0	0	0		0		0	0	#DIV/0!
dme-miR-307b-3p	0	0	0	0	0	0	0		0		0	0	#DIV/0!
dme-miR-309-3p	0	0	0	0	0	0	0		0		0	0	#DIV/0!
dme-miR-309-5p	0	0	0	0	0	0	0		0		0	0	#DIV/0!
dme-miR-310-5p	0	0	3	0	0	1	1		0.333333		5.2627e-08	2.85595e-08	-0.881832
dme-miR-311-5p	0	4	2	5	3	3	2		3.66667		1.05254e-07	3.14154e-07	1.5776
dme-miR-314-3p	0	1	0	0	0	0	0.333333		0	0.33	1.75423e-08	2.82739e-08	0.68863
dme-miR-314-5p	0	4	0	0	0	0	1.33333		0	0.33	7.01693e-08	2.82739e-08	-1.31137
dme-miR-315-3p	0	1	2	1	1	1	1		1		5.2627e-08	8.56785e-08	0.70313
dme-miR-316-3p	0	4	0	1	0	0	1.33333		0.333333		7.01693e-08	2.85595e-08	-1.29687
dme-miR-31b-3p	0	0	0	0	0	0	0		0		0	0	#DIV/0!
dme-miR-3-3p	0	0	3	1	0	1	1		0.666667		5.2627e-08	5.7119e-08	0.118168
dme-miR-3-5p	0	0	0	0	0	0	0		0		0	0	#DIV/0!
dme-miR-3642-3p	0	0	0	0	0	0	0		0		0	0	#DIV/0!
dme-miR-3642-5p	0	0	0	0	0	0	0		0		0	0	#DIV/0!
dme-miR-3643-3p	0	0	0	0	0	0	0		0		0	0	#DIV/0!
dme-miR-3643-5p	0	0	0	0	0	0	0		0		0	0	#DIV/0!
dme-miR-3644-3p	0	0	0	0	0	0	0		0		0	0	#DIV/0!
dme-miR-3644-5p	0	0	0	0	0	0	0		0		0	0	#DIV/0!
dme-miR-375-3p	0	21	1	3	9	14	7.33333		8.66667		3.85931e-07	7.42547e-07	0.944138
dme-miR-4-5p	0	0	0	0	0	0	0		0		0	0	#DIV/0!
dme-miR-4908-3p	0	0	0	0	0	0	0		0		0	0	#DIV/0!
dme-miR-4909-3p	0	2	3	1	0	1	1.66667		0.666667		8.77116e-08	5.7119e-08	-0.618798
dme-miR-4910-5p	0	0	0	1	0	0	0	0.33	0.333333		1.73669e-08	2.85595e-08	0.71763
dme-miR-4911-3p	0	0	0	0	0	0	0		0		0	0	#DIV/0!
dme-miR-4912-5p	0	0	0	0	0	0	0		0		0	0	#DIV/0!
dme-miR-4913-3p	0	0	0	0	0	0	0		0		0	0	#DIV/0!
dme-miR-4914-5p	0	2	0	0	0	0	0.666667		0	0.33	3.50847e-08	2.82739e-08	-0.31137
dme-miR-4915-5p	0	0	0	2	0	2	0	0.33	1.33333		1.73669e-08	1.14238e-07	2.71763
dme-miR-4916-3p	0	0	0	1	0	0	0	0.33	0.333333		1.73669e-08	2.85595e-08	0.71763
dme-miR-4917-3p	0	0	0	0	0	0	0		0		0	0	#DIV/0!
dme-miR-4918-5p	0	0	0	0	0	0	0		0		0	0	#DIV/0!
dme-miR-4919-5p	0	0	0	0	0	0	0		0		0	0	#DIV/0!
dme-miR-4940-3p	0	0	0	0	2	0	0	0.33	0.666667		1.73669e-08	5.7119e-08	1.71763
dme-miR-4940-5p	0	0	0	0	0	0	0		0		0	0	#DIV/0!
dme-miR-4941-3p	0	0	3	1	0	0	1		0.333333		5.2627e-08	2.85595e-08	-0.881832
dme-miR-4943-3p	0	0	0	1	0	0	0	0.33	0.333333		1.73669e-08	2.85595e-08	0.71763
dme-miR-4943-5p	0	0	0	0	0	0	0		0		0	0	#DIV/0!
dme-miR-4945-5p	0	0	0	0	0	0	0		0		0	0	#DIV/0!
dme-miR-4946-5p	0	0	0	1	0	0	0	0.33	0.333333		1.73669e-08	2.85595e-08	0.71763
dme-miR-4947-5p	0	1	0	0	0	0	0.333333		0	0.33	1.75423e-08	2.82739e-08	0.68863
dme-miR-4948-3p	0	0	0	1	0	0	0	0.33	0.333333		1.73669e-08	2.85595e-08	0.71763
dme-miR-4948-5p	0	0	0	0	0	0	0		0		0	0	#DIV/0!
dme-miR-4949-3p	0	2	1	0	1	0	1		0.333333		5.2627e-08	2.85595e-08	-0.881832
dme-miR-4950-3p	0	0	0	0	1	0	0	0.33	0.333333		1.73669e-08	2.85595e-08	0.71763
dme-miR-4952-3p	0	0	0	0	0	0	0		0		0	0	#DIV/0!
dme-miR-4952-5p	0	0	1	0	0	0	0.333333		0	0.33	1.75423e-08	2.82739e-08	0.68863
dme-miR-4953-3p	0	0	0	1	0	0	0	0.33	0.333333		1.73669e-08	2.85595e-08	0.71763
dme-miR-4954-3p	0	0	0	0	0	0	0		0		0	0	#DIV/0!
dme-miR-4956-5p	0	4	11	2	4	2	5		2.66667		2.63135e-07	2.28476e-07	-0.203761
dme-miR-4957-3p	0	0	0	0	0	0	0		0		0	0	#DIV/0!
dme-miR-4957-5p	0	0	0	0	0	0	0		0		0	0	#DIV/0!
dme-miR-4958-3p	0	0	0	0	0	0	0		0		0	0	#DIV/0!
dme-miR-4958-5p	0	0	1	0	0	0	0.333333		0	0.33	1.75423e-08	2.82739e-08	0.68863
dme-miR-4959-5p	0	0	0	0	0	0	0		0		0	0	#DIV/0!
dme-miR-4960-3p	0	2	0	0	0	0	0.666667		0	0.33	3.50847e-08	2.82739e-08	-0.31137
dme-miR-4961-5p	0	2	0	1	0	0	0.666667		0.333333		3.50847e-08	2.85595e-08	-0.29687
dme-miR-4962-3p	0	0	1	0	0	0	0.333333		0	0.33	1.75423e-08	2.82739e-08	0.68863
dme-miR-4962-5p	0	1	0	1	0	0	0.333333		0.333333		1.75423e-08	2.85595e-08	0.70313
dme-miR-4963-5p	0	0	0	0	0	0	0		0		0	0	#DIV/0!
dme-miR-4964-3p	0	0	0	1	0	0	0	0.33	0.333333		1.73669e-08	2.85595e-08	0.71763
dme-miR-4965-3p	0	0	0	3	1	0	0	0.33	1.33333		1.73669e-08	1.14238e-07	2.71763
dme-miR-4966-3p	0	0	0	11	7	4	0	0.33	7.33333		1.73669e-08	6.28309e-07	5.17706
dme-miR-4966-5p	0	0	0	3	2	3	0	0.33	2.66667		1.73669e-08	2.28476e-07	3.71763
dme-miR-4967-3p	0	0	0	0	0	0	0		0		0	0	#DIV/0!
dme-miR-4967-5p	0	0	0	0	0	0	0		0		0	0	#DIV/0!
dme-miR-4971-5p	0	0	0	0	0	1	0	0.33	0.333333		1.73669e-08	2.85595e-08	0.71763
dme-miR-4972-3p	0	0	1	0	0	0	0.333333		0	0.33	1.75423e-08	2.82739e-08	0.68863
dme-miR-4972-5p	0	0	0	0	1	0	0	0.33	0.333333		1.73669e-08	2.85595e-08	0.71763
dme-miR-4973-3p	0	0	0	0	0	0	0		0		0	0	#DIV/0!
dme-miR-4973-5p	0	0	0	0	0	0	0		0		0	0	#DIV/0!
dme-miR-4974-3p	0	0	0	0	0	1	0	0.33	0.333333		1.73669e-08	2.85595e-08	0.71763
dme-miR-4974-5p	0	0	0	0	0	0	0		0		0	0	#DIV/0!
dme-miR-4975-5p	0	0	0	0	0	0	0		0		0	0	#DIV/0!
dme-miR-4976-3p	0	0	0	0	0	0	0		0		0	0	#DIV/0!
dme-miR-4976-5p	0	0	1	0	0	0	0.333333		0	0.33	1.75423e-08	2.82739e-08	0.68863
dme-miR-4977-5p	0	0	0	0	0	0	0		0		0	0	#DIV/0!
dme-miR-4978-5p	0	0	0	0	0	0	0		0		0	0	#DIV/0!
dme-miR-4979-3p	0	0	0	0	0	0	0		0		0	0	#DIV/0!
dme-miR-4979-5p	0	0	0	0	0	0	0		0		0	0	#DIV/0!
dme-miR-4980-3p	0	0	0	0	0	0	0		0		0	0	#DIV/0!
dme-miR-4981-3p	0	2	0	1	0	0	0.666667		0.333333		3.50847e-08	2.85595e-08	-0.29687
dme-miR-4982-3p	0	0	0	0	0	0	0		0		0	0	#DIV/0!
dme-miR-4983-3p	0	0	0	0	0	0	0		0		0	0	#DIV/0!
dme-miR-4983-5p	0	0	0	0	0	0	0		0		0	0	#DIV/0!
dme-miR-4985-3p	0	0	0	0	0	0	0		0		0	0	#DIV/0!
dme-miR-4985-5p	0	0	0	0	0	0	0		0		0	0	#DIV/0!
dme-miR-4986-3p	0	2	0	1	0	0	0.666667		0.333333		3.50847e-08	2.85595e-08	-0.29687
dme-miR-4986-5p	0	2	1	0	0	0	1		0	0.33	5.2627e-08	2.82739e-08	-0.896332
dme-miR-4987-3p	0	0	0	0	1	0	0	0.33	0.333333		1.73669e-08	2.85595e-08	0.71763
dme-miR-4987-5p	0	0	0	0	0	0	0		0		0	0	#DIV/0!
dme-miR-6-1-5p	0	0	1	0	2	0	0.333333		0.666667		1.75423e-08	5.7119e-08	1.70313
dme-miR-6-2-5p	0	0	1	0	0	1	0.333333		0.333333		1.75423e-08	2.85595e-08	0.70313
dme-miR-6-3-5p	0	2	0	0	0	1	0.666667		0.333333		3.50847e-08	2.85595e-08	-0.29687
dme-miR-87-5p	0	2	0	0	0	0	0.666667		0	0.33	3.50847e-08	2.82739e-08	-0.31137
dme-miR-927-3p	0	7	5	96	87	48	4		77		2.10508e-07	6.59724e-06	4.96992
dme-miR-929-3p	0	0	0	0	0	0	0		0		0	0	#DIV/0!
dme-miR-929-5p	0	0	0	0	0	0	0		0		0	0	#DIV/0!
dme-miR-9369-3p	0	0	0	0	0	0	0		0		0	0	#DIV/0!
dme-miR-9369-5p	0	0	0	4	1	0	0	0.33	1.66667		1.73669e-08	1.42797e-07	3.03956
dme-miR-9370-3p	0	2	2	4	2	1	1.33333		2.33333		7.01693e-08	1.99916e-07	1.51048
dme-miR-9371-3p	0	0	0	0	0	0	0		0		0	0	#DIV/0!
dme-miR-9371-5p	0	0	1	0	0	1	0.333333		0.333333		1.75423e-08	2.85595e-08	0.70313
dme-miR-9372-3p	0	0	1	1	6	1	0.333333		2.66667		1.75423e-08	2.28476e-07	3.70313
dme-miR-9372-5p	0	0	0	1	0	0	0	0.33	0.333333		1.73669e-08	2.85595e-08	0.71763
dme-miR-9373-5p	0	0	0	0	0	0	0		0		0	0	#DIV/0!
dme-miR-9374-3p	0	0	0	2	0	1	0	0.33	1		1.73669e-08	8.56785e-08	2.30259
dme-miR-9374-5p	0	0	0	1	1	0	0	0.33	0.666667		1.73669e-08	5.7119e-08	1.71763
dme-miR-9375-3p	0	4	4	1	1	0	2.66667		0.666667		1.40339e-07	5.7119e-08	-1.29687
dme-miR-9376-3p	0	0	0	0	0	0	0		0		0	0	#DIV/0!
dme-miR-9376-5p	0	0	0	0	0	0	0		0		0	0	#DIV/0!
dme-miR-9377-5p	0	2	0	0	1	0	0.666667		0.333333		3.50847e-08	2.85595e-08	-0.29687
dme-miR-9378-3p	0	0	0	0	0	0	0		0		0	0	#DIV/0!
dme-miR-9378-5p	0	0	0	1	2	0	0	0.33	1		1.73669e-08	8.56785e-08	2.30259
dme-miR-9379-3p	0	0	0	2	0	0	0	0.33	0.666667		1.73669e-08	5.7119e-08	1.71763
dme-miR-9379-5p	0	0	0	0	0	0	0		0		0	0	#DIV/0!
dme-miR-9380-5p	0	3	1	2	0	0	1.33333		0.666667		7.01693e-08	5.7119e-08	-0.29687
dme-miR-9381-3p	0	0	0	0	0	0	0		0		0	0	#DIV/0!
dme-miR-9381-5p	0	0	0	0	0	0	0		0		0	0	#DIV/0!
dme-miR-9383-5p	0	0	0	0	0	0	0		0		0	0	#DIV/0!
dme-miR-9384-3p	0	1	2	0	0	0	1		0	0.33	5.2627e-08	2.82739e-08	-0.896332
dme-miR-9385-3p	0	0	0	0	0	0	0		0		0	0	#DIV/0!
dme-miR-9385-5p	0	0	0	0	0	0	0		0		0	0	#DIV/0!
dme-miR-9388-3p	0	0	0	0	0	0	0		0		0	0	#DIV/0!
dme-miR-9388-5p	0	0	0	0	0	0	0		0		0	0	#DIV/0!
dme-miR-956-5p	0	0	0	0	0	0	0		0		0	0	#DIV/0!
dme-miR-959-3p	0	1	0	1	0	0	0.333333		0.333333		1.75423e-08	2.85595e-08	0.70313
dme-miR-959-5p	0	7	0	0	0	0	2.33333		0	0.33	1.22796e-07	2.82739e-08	-2.11872
dme-miR-960-3p	0	0	0	0	0	0	0		0		0	0	#DIV/0!
dme-miR-960-5p	0	0	0	0	0	0	0		0		0	0	#DIV/0!
dme-miR-961-3p	0	4	0	0	3	2	1.33333		1.66667		7.01693e-08	1.42797e-07	1.02506
dme-miR-962-3p	0	0	0	0	0	0	0		0		0	0	#DIV/0!
dme-miR-963-3p	0	0	0	0	0	0	0		0		0	0	#DIV/0!
dme-miR-963-5p	0	2	0	0	0	0	0.666667		0	0.33	3.50847e-08	2.82739e-08	-0.31137
dme-miR-964-3p	0	0	0	0	0	0	0		0		0	0	#DIV/0!
dme-miR-964-5p	0	1	1	0	0	1	0.666667		0.333333		3.50847e-08	2.85595e-08	-0.29687
dme-miR-967-3p	0	0	0	0	0	1	0	0.33	0.333333		1.73669e-08	2.85595e-08	0.71763
dme-miR-968-3p	0	0	0	0	0	0	0		0		0	0	#DIV/0!
dme-miR-968-5p	0	0	0	0	0	0	0		0		0	0	#DIV/0!
dme-miR-969-3p	0	0	2	0	0	0	0.666667		0	0.33	3.50847e-08	2.82739e-08	-0.31137
dme-miR-969-5p	0	0	0	0	0	0	0		0		0	0	#DIV/0!
dme-miR-971-3p	0	2	0	0	2	0	0.666667		0.666667		3.50847e-08	5.7119e-08	0.70313
dme-miR-971-5p	0	0	0	0	0	0	0		0		0	0	#DIV/0!
dme-miR-972-3p	0	0	0	0	1	0	0	0.33	0.333333		1.73669e-08	2.85595e-08	0.71763
dme-miR-972-5p	0	0	0	0	0	0	0		0		0	0	#DIV/0!
dme-miR-973-3p	0	0	1	0	0	2	0.333333		0.666667		1.75423e-08	5.7119e-08	1.70313
dme-miR-974-3p	0	0	0	0	0	0	0		0		0	0	#DIV/0!
dme-miR-974-5p	0	0	0	6	3	3	0	0.33	4		1.73669e-08	3.42714e-07	4.30259
dme-miR-975-3p	0	1	1	0	0	0	0.666667		0	0.33	3.50847e-08	2.82739e-08	-0.31137
dme-miR-976-3p	0	0	0	5	6	5	0	0.33	5.33333		1.73669e-08	4.56952e-07	4.71763
dme-miR-977-3p	0	0	0	1	0	0	0	0.33	0.333333		1.73669e-08	2.85595e-08	0.71763
dme-miR-977-5p	0	1	0	7	5	7	0.333333		6.33333		1.75423e-08	5.4263e-07	4.95106
dme-miR-978-3p	0	0	0	25	16	11	0	0.33	17.3333		1.73669e-08	1.48509e-06	6.41807
dme-miR-979-3p	0	5	25	0	0	0	10		0	0.33	5.2627e-07	2.82739e-08	-4.21826
dme-miR-979-5p	0	0	1	0	0	0	0.333333		0	0.33	1.75423e-08	2.82739e-08	0.68863
dme-miR-980-3p	0	0	0	2	0	0	0	0.33	0.666667		1.73669e-08	5.7119e-08	1.71763
dme-miR-981-5p	0	0	1	0	1	1	0.333333		0.666667		1.75423e-08	5.7119e-08	1.70313
dme-miR-985-3p	0	0	0	0	0	0	0		0		0	0	#DIV/0!
dme-miR-985-5p	0	0	0	0	1	0	0	0.33	0.333333		1.73669e-08	2.85595e-08	0.71763
dme-miR-987-3p	0	0	0	0	0	0	0		0		0	0	#DIV/0!
dme-miR-989-5p	0	0	0	0	0	0	0		0		0	0	#DIV/0!
dme-miR-990-3p	0	0	2	0	0	0	0.666667		0	0.33	3.50847e-08	2.82739e-08	-0.31137
dme-miR-990-5p	0	0	0	0	0	0	0		0		0	0	#DIV/0!
dme-miR-991-5p	0	0	0	0	0	0	0		0		0	0	#DIV/0!
dme-miR-992-3p	0	0	0	0	0	0	0		0		0	0	#DIV/0!
dme-miR-992-5p	0	0	0	0	0	0	0		0		0	0	#DIV/0!
dme-miR-994-3p	0	1	0	2	0	0	0.333333		0.666667		1.75423e-08	5.7119e-08	1.70313
dme-miR-997-3p	0	0	1	0	0	0	0.333333		0	0.33	1.75423e-08	2.82739e-08	0.68863
dme-miR-997-5p	0	1	0	0	0	0	0.333333		0	0.33	1.75423e-08	2.82739e-08	0.68863
dme-miR-999-5p	0	2	1	3	1	0	1		1.33333		5.2627e-08	1.14238e-07	1.11817
dme-miR-iab-4-3p	0	0	0	0	0	0	0		0		0	0	#DIV/0!
dme-miR-iab-8-3p	0	0	0	0	0	0	0		0		0	0	#DIV/0!
dme-miR-iab-8-5p	0	0	0	0	0	0	0		0		0	0	#DIV/0!
