# Supplementary material for: Systematic analysis reveals tumor-enhancing and -suppressing microRNAs in Drosophila epithelial tumors
Source: Oncotarget. 2017 Nov 1;8(65):108825–39. doi: 10.18632/oncotarget.22226 (PMC5752484; doi:10.18632/oncotarget.22226)
Supplement: Supplementary file 3 [file oncotarget-08-108825-s003.xlsx]

## Sheet: Fly stocks
Upregulated miRNAs	Fly stock No.	Downregulated miRNAs	Fly stock No.
dme-miR-927-5p	BL41183	dme-miR-100-3p	BL41166
dme-miR-7-5p	BL41137	dme-miR-125-5p	F002025 (FlyORF)
dme-miR-277-5p	F002059 (FlyORF)	dme-miR-100-5p	BL41166
dme-miR-981-3p	BL60638	dme-miR-958-3p	BL41222
dme-miR-124-5p	BL41126	dme-let-7-5p	BL41171
dme-miR-986-5p	BL41218	dme-miR-31a-5p	BL42027
dme-miR-10-3p	BL41169	dme-miR-284-5p	BL41134
dme-miR-313-3p	BL41135	dme-miR-31b-5p	BL41129
dme-miR-2a-1-5p	BL59850	dme-miR-275-3p	BL41142
dme-miR-312-3p	BL41144	dme-miR-988-3p	BL41196
dme-miR-310-3p	BL41155	dme-miR-5-5p	BL60595
dme-miR-2b-2-5p	BL59850	dme-miR-286-3p	BL41151
dme-miR-190-3p	BL41154	dme-miR-184-5p	BL41174
dme-miR-10-5p	BL41169	dme-miR-79-5p	BL41145
dme-miR-137-3p	BL41209	dme-miR-982-5p	BL41192
dme-miR-311-3p	BL41135	dme-miR-279-5p	BL41147
dme-bantam-5p	BL60671	dme-miR-184-3p	BL41174
dme-miR-7-3p	BL41137	dme-miR-282-5p	BL41165
dme-miR-956-3p	BL41187	dme-miR-965-3p	BL60619
dme-miR-190-5p	BL41154	dme-miR-9b-3p	BL41131
dme-miR-317-5p	BL59913	dme-miR-996-3p	BL60653
dme-miR-277-3p	F002059 (FlyORF)	dme-miR-2491-3p	F002044 (FlyORF)
dme-miR-988-5p	BL41196	dme-miR-9383-3p	NA
dme-miR-1008-5p	F001985 (FlyORF)
dme-bantam-3p	BL60671	Total No. of tested lines	20
dme-miR-33-5p	BL59871
dme-miR-92a-5p	BL41153
dme-miR-252-5p	BL41127
Total No. of tested lines	23	Sponge lines	Fly stock No.
		miR-6-SP	BL60372
		miR-13a-SP	BL61380
		miR-303-SP	BL61421
		miR-315-SP	BL61432
		miR-973-SP	BL61459
		miR-981-SP	BL61466
