# Supplementary material for: Systematic analysis reveals tumor-enhancing and -suppressing microRNAs in Drosophila epithelial tumors
Source: Oncotarget. 2017 Nov 1;8(65):108825–39. doi: 10.18632/oncotarget.22226 (PMC5752484; doi:10.18632/oncotarget.22226)
Supplement: Supplementary file 4 [file oncotarget-08-108825-s004.xlsx]

## Sheet: miRNAs targting lgl or Ras
	lgl	Ras
	mir-283	mir-971
	mir-184	mir-314
	mir-305	mir-976
	mir-316	mir-263b
	mir-252
	mir-1002
	mir-968
	mir-283
	mir-274
	mir-310
	mir-313
	mir-312
	mir-92b
	mir-92a
	mir-311
	mir-79

## Sheet: bantam
TE miRNA	bantam
	Target gene	Symbol	ID	Conserved sites				Poorly conserved sites
				total	8mer	7mer-m8	7mer-1A	total	8mer	7mer-m8	7mer-1A
	FBgn0003997	W	CG5123	4	2	2	0	1	0	1	0
	FBgn0038188	Art9	CG9929	1	1	0	0	1	0	1	0
	FBgn0004198	ct	CG11387	1	1	0	0	0	0	0	0
	FBgn0005677	dac	CG4952	1	1	0	0	0	0	0	0
	FBgn0000463	Dl	CG3619	1	1	0	0	0	0	0	0
	FBgn0000504	dsx	CG11094	1	1	0	0	0	0	0	0
	FBgn0015229	glec	CG6575	1	1	0	0	0	0	0	0
	FBgn0003339	Scr	CG1030	1	1	0	0	0	0	0	0
	FBgn0016977	spen	CG18497	1	1	0	0	0	0	0	0
	FBgn0003499	sr	CG7847	1	1	0	0	0	0	0	0
	FBgn0086708	stv	CG32130	1	1	0	0	0	0	0	0
	FBgn0028978	trbl	CG5408	1	1	0	0	0	0	0	0
	FBgn0033306	CG14747	CG14747	1	1	0	0	0	0	0	0
	FBgn0051630	CG31630	CG31630	1	1	0	0	0	0	0	0
	FBgn0052486	CG32486	CG32486	1	1	0	0	0	0	0	0
	FBgn0032934	CG8679	CG8679	1	1	0	0	0	0	0	0
	FBgn0032901	CG9339	CG9339	1	1	0	0	0	0	0	0
	FBgn0028904	CG16879	CG16879	1	0	1	0	1	0	0	1
	FBgn0037104	CG14574	CG14574	1	0	0	1	1	0	0	1
	FBgn0033526	Caf1-105	CG12892	1	0	1	0	0	0	0	0
	FBgn0037831	Cap-H2	CG14685	1	0	1	0	0	0	0	0
	FBgn0002734	HLHmdelta	CG8328	1	0	1	0	0	0	0	0
	FBgn0015396	jumu	CG4029	1	0	1	0	0	0	0	0
	FBgn0032850	Kua	CG10723	1	0	1	0	0	0	0	0
	FBgn0026206	mei-P26	CG12218	1	0	1	0	0	0	0	0
	FBgn0003117	pnr	CG3978	1	0	1	0	0	0	0	0
	FBgn0003285	rst	CG4125	1	0	1	0	0	0	0	0
	FBgn0025639	Suv4-20	CG13363	1	0	1	0	0	0	0	0
	FBgn0004575	Syn	CG3985	1	0	1	0	0	0	0	0
	FBgn0027508	tankyrase	CG4719	1	0	1	0	0	0	0	0
	FBgn0003944	Ubx	CG10388	1	0	1	0	0	0	0	0
	FBgn0033960	CG10151	CG10151	1	0	1	0	0	0	0	0
	FBgn0036264	CG11529	CG11529	1	0	1	0	0	0	0	0
	FBgn0039831	CG12054	CG12054	1	0	1	0	0	0	0	0
	FBgn0052158	CG32158	CG32158	1	0	1	0	0	0	0	0
	FBgn0083963	CG34127	CG34127	1	0	1	0	0	0	0	0
	FBgn0038944	CG5388	CG5388	1	0	1	0	0	0	0	0
	FBgn0033674	CG8964	CG8964	1	0	1	0	0	0	0	0
	FBgn0036663	CG9674	CG9674	1	0	1	0	0	0	0	0
	FBgn0004854	B-H2	CG5488	1	0	0	1	0	0	0	0
	FBgn0023076	Clk	CG7391	1	0	0	1	0	0	0	0
	FBgn0000339	cni	CG5855	1	0	0	1	0	0	0	0
	FBgn0000157	Dll	CG3629	1	0	0	1	0	0	0	0
	FBgn0027101	Dyrk3	CG40478	1	0	0	1	0	0	0	0
	FBgn0000578	ena	CG15112	1	0	0	1	0	0	0	0
	FBgn0052030	Fhos	CG32030	1	0	0	1	0	0	0	0
	FBgn0001987	Gli	CG3903	1	0	0	1	0	0	0	0
	FBgn0028370	kek3	CG4192	1	0	0	1	0	0	0	0
	FBgn0039039	lmd	CG4677	1	0	0	1	0	0	0	0
	FBgn0038816	lrrk	CG5483	1	0	0	1	0	0	0	0
	FBgn0002592	m2	CG6104	1	0	0	1	0	0	0	0
	FBgn0031081	Nep3	CG9565	1	0	0	1	0	0	0	0
	FBgn0002985	odd	CG3851	1	0	0	1	0	0	0	0
	FBgn0016694	Pdp1	CG17888	1	0	0	1	0	0	0	0
	FBgn0003326	sca	CG17579	1	0	0	1	0	0	0	0
	FBgn0004197	Ser	CG6127	1	0	0	1	0	0	0	0
	FBgn0086779	step	CG11628	1	0	0	1	0	0	0	0
	FBgn0036899	tey	CG8780	1	0	0	1	0	0	0	0
	FBgn0032726	CG10621	CG10621	1	0	0	1	0	0	0	0
	FBgn0036373	CG10741	CG10741	1	0	0	1	0	0	0	0
	FBgn0035488	CG11593	CG11593	1	0	0	1	0	0	0	0
	FBgn0036836	CG11619	CG11619	1	0	0	1	0	0	0	0
	FBgn0035402	CG12082	CG12082	1	0	0	1	0	0	0	0
	FBgn0035241	CG12105	CG12105	1	0	0	1	0	0	0	0
	FBgn0035481	CG12605	CG12605	1	0	0	1	0	0	0	0
	FBgn0037016	CG13252	CG13252	1	0	0	1	0	0	0	0
	FBgn0036546	CG17033	CG17033	1	0	0	1	0	0	0	0
	FBgn0039076	CG17379	CG17379	1	0	0	1	0	0	0	0
	FBgn0037560	CG18228	CG18228	1	0	0	1	0	0	0	0
	FBgn0052682	CG32682	CG32682	1	0	0	1	0	0	0	0
	FBgn0053231	CG33231	CG33231	1	0	0	1	0	0	0	0
	FBgn0031575	CG3980	CG3980	1	0	0	1	0	0	0	0
	FBgn0034224	CG6520	CG6520	1	0	0	1	0	0	0	0
	FBgn0030634	CG9164	CG9164	1	0	0	1	0	0	0	0

## Sheet: mir-190
TE miRNA	mir-190
	Target gene	Symbol	ID	Conserved sites				Poorly conserved sites
				total	8mer	7mer-m8	7mer-1A	total	8mer	7mer-m8	7mer-1A
	FBgn0053147	Hs3st-A	CG33147	5	3	1	1	2	0	1	1
	FBgn0031397	CG15385	CG15385	1	1	0	0	3	2	0	1
	FBgn0015323	VAChT	CG32848	3	2	0	1	2	0	1	1
	FBgn0051221	CG31221	CG31221	3	2	1	0	1	0	1	0
	FBgn0000303	Cha	CG12345	2	2	0	0	1	0	1	0
	FBgn0051304	CG31304	CG31304	1	0	1	0	3	0	3	0
	FBgn0038641	CG7708	CG7708	2	2	0	0	0	0	0	0
	FBgn0020299	stumps	CG31317	1	0	1	0	1	1	0	0
	FBgn0038791	CG4342	CG4342	1	1	0	0	1	0	1	0
	FBgn0052183	Ccn	CG32183	2	0	1	1	1	0	1	0
	FBgn0000024	Ace	CG17907	2	1	0	1	0	0	0	0
	FBgn0004516	Gad1	CG14994	2	1	0	1	0	0	0	0
	FBgn0003339	Scr	CG1030	1	0	0	1	1	1	0	0
	FBgn0001319	kn	CG10197	3	0	1	2	0	0	0	0
	FBgn0033250	CG14762	CG14762	2	0	2	0	0	0	0	0
	FBgn0037130	Syn1	CG7152	1	0	1	0	1	0	1	0
	FBgn0034056	CG15699	CG15699	1	0	1	0	1	0	1	0
	FBgn0000028	acj6	CG9151	1	1	0	0	0	0	0	0
	FBgn0027108	inx2	CG4590	1	1	0	0	0	0	0	0
	FBgn0014343	mirr	CG10601	1	1	0	0	0	0	0	0
	FBgn0002945	nkd	CG11614	1	1	0	0	0	0	0	0
	FBgn0004882	orb	CG10868	1	1	0	0	0	0	0	0
	FBgn0003048	pcx	CG3443	1	1	0	0	0	0	0	0
	FBgn0036542	pHCl	CG33989	1	1	0	0	0	0	0	0
	FBgn0004795	retn	CG5403	1	1	0	0	0	0	0	0
	FBgn0013732	sced	CG3273	1	1	0	0	0	0	0	0
	FBgn0016059	Sema-1b	CG6446	1	1	0	0	0	0	0	0
	FBgn0003749	trh	CG6883	1	1	0	0	0	0	0	0
	FBgn0031636	CG12194	CG12194	1	1	0	0	0	0	0	0
	FBgn0035481	CG12605	CG12605	1	1	0	0	0	0	0	0
	FBgn0033368	CG13743	CG13743	1	1	0	0	0	0	0	0
	FBgn0031725	CG14010	CG14010	1	1	0	0	0	0	0	0
	FBgn0036851	CG14082	CG14082	1	1	0	0	0	0	0	0
	FBgn0028901	CG18109	CG18109	1	1	0	0	0	0	0	0
	FBgn0050077	CG30077	CG30077	1	1	0	0	0	0	0	0
	FBgn0051746	CG31746	CG31746	1	1	0	0	0	0	0	0
	FBgn0053174	CG33174	CG33174	1	1	0	0	0	0	0	0
	FBgn0053279	CG33279	CG33279	1	1	0	0	0	0	0	0
	FBgn0054050	CG34050	CG34050	1	1	0	0	0	0	0	0
	FBgn0085412	CG34383	CG34383	1	1	0	0	0	0	0	0
	FBgn0028888	CG4168	CG4168	1	1	0	0	0	0	0	0
	FBgn0039014	CG6982	CG6982	1	1	0	0	0	0	0	0
	FBgn0033382	CG8058	CG8058	1	1	0	0	0	0	0	0
	FBgn0037754	CG8500	CG8500	1	1	0	0	0	0	0	0
	FBgn0037757	CG8516	CG8516	1	1	0	0	0	0	0	0
	FBgn0052451	SPoCk	CG32451	1	0	0	1	2	0	0	2
	FBgn0032627	beat-IIIa	CG12621	2	0	1	1	0	0	0	0
	FBgn0038554	tinc	CG31247	2	0	1	1	0	0	0	0
	FBgn0035495	CG14989	CG14989	2	0	1	1	0	0	0	0
	FBgn0033358	CG8216	CG8216	2	0	1	1	0	0	0	0
	FBgn0014859	Hr38	CG1864	1	0	1	0	1	0	0	1
	FBgn0004102	oc	CG12154	1	0	0	1	1	0	1	0
	FBgn0036066	CG14160	CG14160	1	0	0	1	1	0	1	0
	FBgn0038814	CG15923	CG15923	1	0	0	1	1	0	1	0
	FBgn0052169	CG32169	CG32169	1	0	0	1	1	0	1	0
	FBgn0083949	CG34113	CG34113	1	0	0	1	1	0	1	0
	FBgn0063649	CG6006	CG6006	1	0	1	0	1	0	0	1
	FBgn0035729	CG8647	CG8647	1	0	0	1	1	0	1	0
	FBgn0031681	pgant5	CG31651	2	0	0	2	0	0	0	0
	FBgn0003326	sca	CG17579	2	0	0	2	0	0	0	0
	FBgn0035789	mthl6	CG16992	1	0	0	1	1	0	0	1
	FBgn0037280	CG1126	CG1126	1	0	0	1	1	0	0	1
	FBgn0033463	CG1513	CG1513	1	0	0	1	1	0	0	1
	FBgn0020309	crol	CG14938	1	0	1	0	0	0	0	0
	FBgn0000490	dpp	CG9885	1	0	1	0	0	0	0	0
	FBgn0020307	dve	CG5799	1	0	1	0	0	0	0	0
	FBgn0028642	esn	CG12833	1	0	1	0	0	0	0	0
	FBgn0005558	ey	CG1464	1	0	1	0	0	0	0	0
	FBgn0034004	Fs	CG33466	1	0	1	0	0	0	0	0
	FBgn0028375	heix	CG5876	1	0	1	0	0	0	0	0
	FBgn0020412	JIL-1	CG6297	1	0	1	0	0	0	0	0
	FBgn0040347	mus81	CG3026	1	0	1	0	0	0	0	0
	FBgn0028875	nAcRalpha-34E	CG32975	1	0	1	0	0	0	0	0
	FBgn0051481	pb	CG31481	1	0	1	0	0	0	0	0
	FBgn0032683	perd	CG10275	1	0	1	0	0	0	0	0
	FBgn0000287	salr	CG4881	1	0	1	0	0	0	0	0
	FBgn0041184	Socs36E	CG15154	1	0	1	0	0	0	0	0
	FBgn0040271	Sulf1	CG6725	1	0	1	0	0	0	0	0
	FBgn0033876	synaptogyrin	CG10808	1	0	1	0	0	0	0	0
	FBgn0051721	Trim9	CG31721	1	0	1	0	0	0	0	0
	FBgn0036299	Tsf2	CG10620	1	0	1	0	0	0	0	0
	FBgn0015838	Vang	CG8075	1	0	1	0	0	0	0	0
	FBgn0037917	wkd	CG5344	1	0	1	0	0	0	0	0
	FBgn0032700	CG10338	CG10338	1	0	1	0	0	0	0	0
	FBgn0039637	CG11880	CG11880	1	0	1	0	0	0	0	0
	FBgn0039808	CG12071	CG12071	1	0	1	0	0	0	0	0
	FBgn0031535	CG12795	CG12795	1	0	1	0	0	0	0	0
	FBgn0033958	CG12858	CG12858	1	0	1	0	0	0	0	0
	FBgn0036583	CG13055	CG13055	1	0	1	0	0	0	0	0
	FBgn0031897	CG13784	CG13784	1	0	1	0	0	0	0	0
	FBgn0036935	CG14186	CG14186	1	0	1	0	0	0	0	0
	FBgn0038246	CG14853	CG14853	1	0	1	0	0	0	0	0
	FBgn0030173	CG15313	CG15313	1	0	1	0	0	0	0	0
	FBgn0031122	CG15454	CG15454	1	0	1	0	0	0	0	0
	FBgn0039844	CG1607	CG1607	1	0	1	0	0	0	0	0
	FBgn0033199	CG17985	CG17985	1	0	1	0	0	0	0	0
	FBgn0050111	CG30111	CG30111	1	0	1	0	0	0	0	0
	FBgn0050463	CG30463	CG30463	1	0	1	0	0	0	0	0
	FBgn0051079	CG31079	CG31079	1	0	1	0	0	0	0	0
	FBgn0051708	CG31708	CG31708	1	0	1	0	0	0	0	0
	FBgn0051823	CG31823	CG31823	1	0	1	0	0	0	0	0
	FBgn0051847	CG31847	CG31847	1	0	1	0	0	0	0	0
	FBgn0052062	CG32062	CG32062	1	0	1	0	0	0	0	0
	FBgn0052137	CG32137	CG32137	1	0	1	0	0	0	0	0
	FBgn0052485	CG32485	CG32485	1	0	1	0	0	0	0	0
	FBgn0053143	CG33143	CG33143	1	0	1	0	0	0	0	0
	FBgn0083959	CG34123	CG34123	1	0	1	0	0	0	0	0
	FBgn0085375	CG34346	CG34346	1	0	1	0	0	0	0	0
	FBgn0085384	CG34355	CG34355	1	0	1	0	0	0	0	0
	FBgn0085395	CG34366	CG34366	1	0	1	0	0	0	0	0
	FBgn0085401	CG34372	CG34372	1	0	1	0	0	0	0	0
	FBgn0085433	CG34404	CG34404	1	0	1	0	0	0	0	0
	FBgn0034894	CG4091	CG4091	1	0	1	0	0	0	0	0
	FBgn0028863	CG4587	CG4587	1	0	1	0	0	0	0	0
	FBgn0039352	CG5053	CG5053	1	0	1	0	0	0	0	0
	FBgn0032666	CG5758	CG5758	1	0	1	0	0	0	0	0
	FBgn0027542	CG6014	CG6014	1	0	1	0	0	0	0	0
	FBgn0035914	CG6282	CG6282	1	0	1	0	0	0	0	0
	FBgn0036402	CG6650	CG6650	1	0	1	0	0	0	0	0
	FBgn0030997	CG7990	CG7990	1	0	1	0	0	0	0	0
	FBgn0034049	CG8291	CG8291	1	0	1	0	0	0	0	0
	FBgn0037747	CG8481	CG8481	1	0	1	0	0	0	0	0
	FBgn0034808	CG9896	CG9896	1	0	1	0	0	0	0	0
	FBgn0013743	5-HT2	CG1056	1	0	0	1	0	0	0	0
	FBgn0026611	AGO1	CG6671	1	0	0	1	0	0	0	0
	FBgn0027356	Amph	CG8604	1	0	0	1	0	0	0	0
	FBgn0024250	brk	CG9653	1	0	0	1	0	0	0	0
	FBgn0012049	BtbVII	CG11494	1	0	0	1	0	0	0	0
	FBgn0000363	cpo	CG31243	1	0	0	1	0	0	0	0
	FBgn0014467	CrebB-17A	CG6103	1	0	0	1	0	0	0	0
	FBgn0035909	ergic53	CG6822	1	0	0	1	0	0	0	0
	FBgn0067102	GlcT-1	CG6437	1	0	0	1	0	0	0	0
	FBgn0001987	Gli	CG3903	1	0	0	1	0	0	0	0
	FBgn0035468	Gr63a	CG14979	1	0	0	1	0	0	0	0
	FBgn0039862	kek6	CG1804	1	0	0	1	0	0	0	0
	FBgn0010397	LamC	CG10119	1	0	0	1	0	0	0	0
	FBgn0043070	MESK2	CG15669	1	0	0	1	0	0	0	0
	FBgn0035049	Mmp1	CG4859	1	0	0	1	0	0	0	0
	FBgn0039532	Mtl	CG5588	1	0	0	1	0	0	0	0
	FBgn0015772	Nak	CG10637	1	0	0	1	0	0	0	0
	FBgn0030613	rab3-GEF	CG5627	1	0	0	1	0	0	0	0
	FBgn0004579	salm	CG6464	1	0	0	1	0	0	0	0
	FBgn0011710	2017-09-01	CG1403	1	0	0	1	0	0	0	0
	FBgn0003396	shn	CG7734	1	0	0	1	0	0	0	0
	FBgn0003499	sr	CG7847	1	0	0	1	0	0	0	0
	FBgn0020245	ttv	CG10117	1	0	0	1	0	0	0	0
	FBgn0003975	vg	CG3830	1	0	0	1	0	0	0	0
	FBgn0015324	Vha26	CG1088	1	0	0	1	0	0	0	0
	FBgn0030941	wgn	CG6531	1	0	0	1	0	0	0	0
	FBgn0034611	CG10069	CG10069	1	0	0	1	0	0	0	0
	FBgn0027596	CG10249	CG10249	1	0	0	1	0	0	0	0
	FBgn0032689	CG10413	CG10413	1	0	0	1	0	0	0	0
	FBgn0036357	CG10724	CG10724	1	0	0	1	0	0	0	0
	FBgn0031734	CG11147	CG11147	1	0	0	1	0	0	0	0
	FBgn0039816	CG11317	CG11317	1	0	0	1	0	0	0	0
	FBgn0035296	CG11814	CG11814	1	0	0	1	0	0	0	0
	FBgn0032295	CG12299	CG12299	1	0	0	1	0	0	0	0
	FBgn0030868	CG12986	CG12986	1	0	0	1	0	0	0	0
	FBgn0035699	CG13300	CG13300	1	0	0	1	0	0	0	0
	FBgn0038695	CG14280	CG14280	1	0	0	1	0	0	0	0
	FBgn0030581	CG14408	CG14408	1	0	0	1	0	0	0	0
	FBgn0038443	CG14889	CG14889	1	0	0	1	0	0	0	0
	FBgn0035701	CG14911	CG14911	1	0	0	1	0	0	0	0
	FBgn0038825	CG15690	CG15690	1	0	0	1	0	0	0	0
	FBgn0027498	CG2061	CG2061	1	0	0	1	0	0	0	0
	FBgn0039767	CG2218	CG2218	1	0	0	1	0	0	0	0
	FBgn0050343	CG30343	CG30343	1	0	0	1	0	0	0	0
	FBgn0050490	CG30490	CG30490	1	0	0	1	0	0	0	0
	FBgn0051051	CG31051	CG31051	1	0	0	1	0	0	0	0
	FBgn0052044	CG32044	CG32044	1	0	0	1	0	0	0	0
	FBgn0052048	CG32048	CG32048	1	0	0	1	0	0	0	0
	FBgn0053145	CG33145	CG33145	1	0	0	1	0	0	0	0
	FBgn0083962	CG34126	CG34126	1	0	0	1	0	0	0	0
	FBgn0031245	CG3625	CG3625	1	0	0	1	0	0	0	0
	FBgn0084003	CG41436	CG41436	1	0	0	1	0	0	0	0
	FBgn0032132	CG4382	CG4382	1	0	0	1	0	0	0	0
	FBgn0039064	CG4467	CG4467	1	0	0	1	0	0	0	0
	FBgn0031895	CG4497	CG4497	1	0	0	1	0	0	0	0
	FBgn0038780	CG5060	CG5060	1	0	0	1	0	0	0	0
	FBgn0038815	CG5466	CG5466	1	0	0	1	0	0	0	0
	FBgn0039421	CG6036	CG6036	1	0	0	1	0	0	0	0
	FBgn0033872	CG6329	CG6329	1	0	0	1	0	0	0	0
	FBgn0031945	CG7191	CG7191	1	0	0	1	0	0	0	0
	FBgn0031997	CG8455	CG8455	1	0	0	1	0	0	0	0
	FBgn0035733	CG8641	CG8641	1	0	0	1	0	0	0	0

## Sheet: mir-10-5p
TE miRNA	mir-10-5p
	Target gene	Symbol	ID	Conserved sites				Poorly conserved sites
				total	8mer	7mer-m8	7mer-1A	total	8mer	7mer-m8	7mer-1A
	FBgn0038063	Octbeta2R	CG33976	1	1	0	0	0	0	0	0
	FBgn0040505	Alk	CG8250	1	0	1	0	0	0	0	0
	FBgn0024963	GluClalpha	CG7535	1	0	1	0	0	0	0	0
	FBgn0003862	trx	CG8651	1	0	1	0	0	0	0	0
	FBgn0050158	CG30158	CG30158	1	0	1	0	0	0	0	0
	FBgn0038787	CG4360	CG4360	1	0	1	0	0	0	0	0
	FBgn0034140	CG8317	CG8317	1	0	1	0	0	0	0	0
	FBgn0011656	Mef2	CG1429	1	0	0	1	0	0	0	0
	FBgn0035699	CG13300	CG13300	1	0	0	1	0	0	0	0
	FBgn0085381	CG34352	CG34352	1	0	0	1	0	0	0	0
	FBgn0036115	CG6327	CG6327	1	0	0	1	0	0	0	0

## Sheet: mir-10-3p
TE miRNA	mir-10-3p
	Target gene	Symbol	ID	Conserved sites				Poorly conserved sites
				total	8mer	7mer-m8	7mer-1A	total	8mer	7mer-m8	7mer-1A
	FBgn0052062	CG32062	CG32062	3	0	1	2	1	1	0	0
	FBgn0028857	CG12448	CG12448	2	2	0	0	0	0	0	0
	FBgn0000352	cos	CG1708	1	1	0	0	2	0	1	1
	FBgn0031119	CG1812	CG1812	1	1	0	0	2	0	1	1
	FBgn0031367	c-cup	CG15623	1	0	0	1	3	0	2	1
	FBgn0004396	CrebA	CG7450	2	0	0	2	1	1	0	0
	FBgn0035733	CG8641	CG8641	1	1	0	0	2	0	0	2
	FBgn0003300	run	CG1849	2	1	1	0	0	0	0	0
	FBgn0038501	CG5319	CG5319	2	1	1	0	0	0	0	0
	FBgn0085419	Rgk2	CG34390	1	1	0	0	1	0	1	0
	FBgn0032042	CG13398	CG13398	1	0	1	0	1	1	0	0
	FBgn0050460	CG30460	CG30460	1	1	0	0	1	0	1	0
	FBgn0035815	CG7422	CG7422	1	0	1	0	1	1	0	0
	FBgn0025593	Glut1	CG1086	1	0	1	0	3	0	0	3
	FBgn0040318	HGTX	CG13475	2	1	0	1	0	0	0	0
	FBgn0027654	jdp	CG2239	2	1	0	1	0	0	0	0
	FBgn0005563	cac	CG1522	1	1	0	0	1	0	0	1
	FBgn0004369	Ptp99A	CG11516	1	1	0	0	1	0	0	1
	FBgn0004449	Ten-m	CG5723	1	1	0	0	1	0	0	1
	FBgn0031897	CG13784	CG13784	2	0	0	2	1	0	1	0
	FBgn0028906	CG17341	CG17341	2	0	0	2	1	0	1	0
	FBgn0037344	CG2926	CG2926	1	0	0	1	2	0	1	1
	FBgn0005631	robo	CG13521	2	0	2	0	0	0	0	0
	FBgn0083939	BG642167	CG34103	1	0	1	0	1	0	1	0
	FBgn0029761	SK	CG10706	1	0	1	0	1	0	1	0
	FBgn0031424	VGlut	CG9887	1	0	1	0	1	0	1	0
	FBgn0037456	CG1138	CG1138	1	0	1	0	1	0	1	0
	FBgn0035643	CG13287	CG13287	1	0	1	0	1	0	1	0
	FBgn0085382	CG34353	CG34353	1	0	1	0	1	0	1	0
	FBgn0028888	CG4168	CG4168	1	0	1	0	1	0	1	0
	FBgn0036398	CG9007	CG9007	1	0	1	0	1	0	1	0
	FBgn0004572	5-HT1B	CG15113	1	1	0	0	0	0	0	0
	FBgn0000015	Abd-B	CG11648	1	1	0	0	0	0	0	0
	FBgn0039213	atl	CG6668	1	1	0	0	0	0	0	0
	FBgn0029846	Ca-alpha1T	CG15899	1	1	0	0	0	0	0	0
	FBgn0033192	Corin	CG2105	1	1	0	0	0	0	0	0
	FBgn0000527	e	CG3331	1	1	0	0	0	0	0	0
	FBgn0005558	ey	CG1464	1	1	0	0	0	0	0	0
	FBgn0034542	Fem-1	CG9025	1	1	0	0	0	0	0	0
	FBgn0002773	Mlc2	CG2184	1	1	0	0	0	0	0	0
	FBgn0017572	Mo25	CG4083	1	1	0	0	0	0	0	0
	FBgn0011666	msi	CG5099	1	1	0	0	0	0	0	0
	FBgn0019952	Orct	CG6331	1	1	0	0	0	0	0	0
	FBgn0004394	pdm2	CG12287	1	1	0	0	0	0	0	0
	FBgn0036260	Rh7	CG5638	1	1	0	0	0	0	0	0
	FBgn0035128	RhoGEF3	CG1225	1	1	0	0	0	0	0	0
	FBgn0014877	Roe1	CG6155	1	1	0	0	0	0	0	0
	FBgn0004579	salm	CG6464	1	1	0	0	0	0	0	0
	FBgn0050021	skf	CG30021	1	1	0	0	0	0	0	0
	FBgn0016930	smi35A	CG4551	1	1	0	0	0	0	0	0
	FBgn0004622	Takr99D	CG7887	1	1	0	0	0	0	0	0
	FBgn0038554	tinc	CG31247	1	1	0	0	0	0	0	0
	FBgn0026160	tna	CG7958	1	1	0	0	0	0	0	0
	FBgn0035934	TrpA1	CG5751	1	1	0	0	0	0	0	0
	FBgn0003997	W	CG5123	1	1	0	0	0	0	0	0
	FBgn0004606	zfh1	CG1322	1	1	0	0	0	0	0	0
	FBgn0036337	CG11255	CG11255	1	1	0	0	0	0	0	0
	FBgn0037806	CG11872	CG11872	1	1	0	0	0	0	0	0
	FBgn0035292	CG12361	CG12361	1	1	0	0	0	0	0	0
	FBgn0035411	CG12734	CG12734	1	1	0	0	0	0	0	0
	FBgn0035699	CG13300	CG13300	1	1	0	0	0	0	0	0
	FBgn0032036	CG13384	CG13384	1	1	0	0	0	0	0	0
	FBgn0035364	CG14950	CG14950	1	1	0	0	0	0	0	0
	FBgn0030417	CG15725	CG15725	1	1	0	0	0	0	0	0
	FBgn0028476	CG15817	CG15817	1	1	0	0	0	0	0	0
	FBgn0042185	CG18769	CG18769	1	1	0	0	0	0	0	0
	FBgn0051531	CG31531	CG31531	1	1	0	0	0	0	0	0
	FBgn0051814	CG31814	CG31814	1	1	0	0	0	0	0	0
	FBgn0052105	CG32105	CG32105	1	1	0	0	0	0	0	0
	FBgn0052245	CG32245	CG32245	1	1	0	0	0	0	0	0
	FBgn0052355	CG32355	CG32355	1	1	0	0	0	0	0	0
	FBgn0085384	CG34355	CG34355	1	1	0	0	0	0	0	0
	FBgn0085413	CG34384	CG34384	1	1	0	0	0	0	0	0
	FBgn0085425	CG34396	CG34396	1	1	0	0	0	0	0	0
	FBgn0038791	CG4342	CG4342	1	1	0	0	0	0	0	0
	FBgn0032656	CG5674	CG5674	1	1	0	0	0	0	0	0
	FBgn0038543	CG7397	CG7397	1	1	0	0	0	0	0	0
	FBgn0030634	CG9164	CG9164	1	1	0	0	0	0	0	0
	FBgn0001235	hth	CG17117	3	0	0	3	0	0	0	0
	FBgn0015774	NetB	CG10521	2	0	0	2	1	0	0	1
	FBgn0052234	CG32234	CG32234	1	0	0	1	2	0	0	2
	FBgn0033417	Camta	CG8809	2	0	1	1	0	0	0	0
	FBgn0010263	Rbp9	CG3151	2	0	1	1	0	0	0	0
	FBgn0004907	14-3-3zeta	CG17870	1	0	0	1	1	0	1	0
	FBgn0039286	dan	CG11849	1	0	1	0	1	0	0	1
	FBgn0031737	obst-E	CG11142	1	0	1	0	1	0	0	1
	FBgn0026379	Pten	CG5671	1	0	1	0	1	0	0	1
	FBgn0043865	SA-2	CG13916	1	0	0	1	1	0	1	0
	FBgn0035480	CG14984	CG14984	1	0	0	1	1	0	1	0
	FBgn0028880	CG15256	CG15256	1	0	0	1	1	0	1	0
	FBgn0031446	CG15398	CG15398	1	0	0	1	1	0	1	0
	FBgn0037698	CG16779	CG16779	1	0	0	1	1	0	1	0
	FBgn0031816	CG16947	CG16947	1	0	0	1	1	0	1	0
	FBgn0033155	CG1845	CG1845	1	0	0	1	1	0	1	0
	FBgn0029896	CG3168	CG3168	1	0	0	1	1	0	1	0
	FBgn0052521	CG32521	CG32521	1	0	0	1	1	0	1	0
	FBgn0083949	CG34113	CG34113	1	0	0	1	1	0	1	0
	FBgn0085412	CG34383	CG34383	1	0	1	0	1	0	0	1
	FBgn0036381	CG8745	CG8745	1	0	1	0	1	0	0	1
	FBgn0032506	CG9395	CG9395	1	0	1	0	1	0	0	1
	FBgn0010350	CdsA	CG7962	2	0	0	2	0	0	0	0
	FBgn0000557	Ef1alpha100E	CG1873	2	0	0	2	0	0	0	0
	FBgn0000099	ap	CG8376	1	0	0	1	1	0	0	1
	FBgn0000463	Dl	CG3619	1	0	0	1	1	0	0	1
	FBgn0085397	Fili	CG34368	1	0	0	1	1	0	0	1
	FBgn0022085	l(2)k07433	CG33130	1	0	0	1	1	0	0	1
	FBgn0037399	Or83c	CG15581	1	0	0	1	1	0	0	1
	FBgn0024732	Rep1	CG8357	1	0	0	1	1	0	0	1
	FBgn0039883	RhoGAP100F	CG1976	1	0	0	1	1	0	0	1
	FBgn0036518	RhoGAP71E	CG32149	1	0	0	1	1	0	0	1
	FBgn0051632	sens-2	CG31632	1	0	0	1	1	0	0	1
	FBgn0003480	spn-B	CG3325	1	0	0	1	1	0	0	1
	FBgn0026313	X11L	CG5675	1	0	0	1	1	0	0	1
	FBgn0036316	CG10960	CG10960	1	0	0	1	1	0	0	1
	FBgn0037219	CG18143	CG18143	1	0	0	1	1	0	0	1
	FBgn0030636	CG18210	CG18210	1	0	0	1	1	0	0	1
	FBgn0050429	CG30429	CG30429	1	0	0	1	1	0	0	1
	FBgn0031473	CG3104	CG3104	1	0	0	1	1	0	0	1
	FBgn0051048	CG31048	CG31048	1	0	0	1	1	0	0	1
	FBgn0051601	CG31601	CG31601	1	0	0	1	1	0	0	1
	FBgn0084040	CG41480	CG41480	1	0	0	1	1	0	0	1
	FBgn0034145	CG5065	CG5065	1	0	0	1	1	0	0	1
	FBgn0039380	CG5890	CG5890	1	0	0	1	1	0	0	1
	FBgn0028646	aralar1	CG2139	1	0	1	0	0	0	0	0
	FBgn0038087	beat-Va	CG10134	1	0	1	0	0	0	0	0
	FBgn0023097	bon	CG5206	1	0	1	0	0	0	0	0
	FBgn0039396	CcapR	CG33344	1	0	1	0	0	0	0	0
	FBgn0020503	CLIP-190	CG5020	1	0	1	0	0	0	0	0
	FBgn0000340	cno	CG2534	1	0	1	0	0	0	0	0
	FBgn0085390	Dgk	CG34361	1	0	1	0	0	0	0	0
	FBgn0010583	dock	CG3727	1	0	1	0	0	0	0	0
	FBgn0016794	dos	CG1044	1	0	1	0	0	0	0	0
	FBgn0035170	dpr20	CG12191	1	0	1	0	0	0	0	0
	FBgn0069242	eca	CG33104	1	0	1	0	0	0	0	0
	FBgn0023212	Elongin-B	CG4204	1	0	1	0	0	0	0	0
	FBgn0045063	fdl	CG8824	1	0	1	0	0	0	0	0
	FBgn0053556	form3	CG33556	1	0	1	0	0	0	0	0
	FBgn0036545	GXIVsPLA2	CG17035	1	0	1	0	0	0	0	0
	FBgn0037374	jagn	CG10978	1	0	1	0	0	0	0	0
	FBgn0032129	jp	CG4405	1	0	1	0	0	0	0	0
	FBgn0040206	krz	CG1487	1	0	1	0	0	0	0	0
	FBgn0029067	l(1)G0269	CG1696	1	0	1	0	0	0	0	0
	FBgn0040108	larp	CG14066	1	0	1	0	0	0	0	0
	FBgn0063485	Lasp	CG3849	1	0	1	0	0	0	0	0
	FBgn0034962	MAN1	CG3167	1	0	1	0	0	0	0	0
	FBgn0037576	Or85a	CG7454	1	0	1	0	0	0	0	0
	FBgn0011270	Pglym87	CG17645	1	0	1	0	0	0	0	0
	FBgn0003129	Poxm	CG9610	1	0	1	0	0	0	0	0
	FBgn0020257	ppa	CG9952	1	0	1	0	0	0	0	0
	FBgn0003141	pr	CG16784	1	0	1	0	0	0	0	0
	FBgn0040752	Prosap	CG30483	1	0	1	0	0	0	0	0
	FBgn0035155	RabX6	CG12015	1	0	1	0	0	0	0	0
	FBgn0016059	Sema-1b	CG6446	1	0	1	0	0	0	0	0
	FBgn0037203	slif	CG11128	1	0	1	0	0	0	0	0
	FBgn0004841	Takr86C	CG6515	1	0	1	0	0	0	0	0
	FBgn0004395	unk	CG4620	1	0	1	0	0	0	0	0
	FBgn0034488	CG11208	CG11208	1	0	1	0	0	0	0	0
	FBgn0039644	CG11897	CG11897	1	0	1	0	0	0	0	0
	FBgn0038427	CG12753	CG12753	1	0	1	0	0	0	0	0
	FBgn0033477	CG12918	CG12918	1	0	1	0	0	0	0	0
	FBgn0036638	CG13033	CG13033	1	0	1	0	0	0	0	0
	FBgn0036600	CG13043	CG13043	1	0	1	0	0	0	0	0
	FBgn0033609	CG13213	CG13213	1	0	1	0	0	0	0	0
	FBgn0039795	CG1342	CG1342	1	0	1	0	0	0	0	0
	FBgn0036419	CG13482	CG13482	1	0	1	0	0	0	0	0
	FBgn0032378	CG14939	CG14939	1	0	1	0	0	0	0	0
	FBgn0035403	CG14956	CG14956	1	0	1	0	0	0	0	0
	FBgn0028879	CG15270	CG15270	1	0	1	0	0	0	0	0
	FBgn0029692	CG15376	CG15376	1	0	1	0	0	0	0	0
	FBgn0039804	CG15544	CG15544	1	0	1	0	0	0	0	0
	FBgn0030399	CG15729	CG15729	1	0	1	0	0	0	0	0
	FBgn0030482	CG1673	CG1673	1	0	1	0	0	0	0	0
	FBgn0033434	CG1902	CG1902	1	0	1	0	0	0	0	0
	FBgn0037536	CG2698	CG2698	1	0	1	0	0	0	0	0
	FBgn0051462	CG31462	CG31462	1	0	1	0	0	0	0	0
	FBgn0051637	CG31637	CG31637	1	0	1	0	0	0	0	0
	FBgn0028490	CG31705	CG31705	1	0	1	0	0	0	0	0
	FBgn0051746	CG31746	CG31746	1	0	1	0	0	0	0	0
	FBgn0051828	CG31828	CG31828	1	0	1	0	0	0	0	0
	FBgn0052549	CG32549	CG32549	1	0	1	0	0	0	0	0
	FBgn0038877	CG3308	CG3308	1	0	1	0	0	0	0	0
	FBgn0053960	CG33960	CG33960	1	0	1	0	0	0	0	0
	FBgn0054055	CG34055	CG34055	1	0	1	0	0	0	0	0
	FBgn0031285	CG3662	CG3662	1	0	1	0	0	0	0	0
	FBgn0036684	CG3764	CG3764	1	0	1	0	0	0	0	0
	FBgn0035091	CG3829	CG3829	1	0	1	0	0	0	0	0
	FBgn0037788	CG3940	CG3940	1	0	1	0	0	0	0	0
	FBgn0034885	CG4019	CG4019	1	0	1	0	0	0	0	0
	FBgn0031895	CG4497	CG4497	1	0	1	0	0	0	0	0
	FBgn0029914	CG4558	CG4558	1	0	1	0	0	0	0	0
	FBgn0039531	CG5611	CG5611	1	0	1	0	0	0	0	0
	FBgn0039505	CG5934	CG5934	1	0	1	0	0	0	0	0
	FBgn0033874	CG6347	CG6347	1	0	1	0	0	0	0	0
	FBgn0036053	CG6718	CG6718	1	0	1	0	0	0	0	0
	FBgn0032400	CG6770	CG6770	1	0	1	0	0	0	0	0
	FBgn0035807	CG7492	CG7492	1	0	1	0	0	0	0	0
	FBgn0035229	CG7852	CG7852	1	0	1	0	0	0	0	0
	FBgn0039730	CG7903	CG7903	1	0	1	0	0	0	0	0
	FBgn0036913	CG8334	CG8334	1	0	1	0	0	0	0	0
	FBgn0023129	aay	CG3705	1	0	0	1	0	0	0	0
	FBgn0024150	Ac78C	CG10564	1	0	0	1	0	0	0	0
	FBgn0015567	alpha-Adaptin	CG4260	1	0	0	1	0	0	0	0
	FBgn0038535	alt	CG18212	1	0	0	1	0	0	0	0
	FBgn0024832	AP-50	CG7057	1	0	0	1	0	0	0	0
	FBgn0038092	beat-Vb	CG31298	1	0	0	1	0	0	0	0
	FBgn0027348	bgm	CG4501	1	0	0	1	0	0	0	0
	FBgn0004876	cdi	CG6027	1	0	0	1	0	0	0	0
	FBgn0036165	chrb	CG7533	1	0	0	1	0	0	0	0
	FBgn0028386	cic	CG5067	1	0	0	1	0	0	0	0
	FBgn0041605	cpx	CG32490	1	0	0	1	0	0	0	0
	FBgn0004198	ct	CG11387	1	0	0	1	0	0	0	0
	FBgn0027490	D12	CG13400	1	0	0	1	0	0	0	0
	FBgn0011577	dally	CG4974	1	0	0	1	0	0	0	0
	FBgn0000479	dnc	CG32498	1	0	0	1	0	0	0	0
	FBgn0015129	DopR2	CG18741	1	0	0	1	0	0	0	0
	FBgn0024558	Dph5	CG31289	1	0	0	1	0	0	0	0
	FBgn0039528	dsd	CG5634	1	0	0	1	0	0	0	0
	FBgn0000499	dsh	CG18361	1	0	0	1	0	0	0	0
	FBgn0026439	Eaat1	CG3747	1	0	0	1	0	0	0	0
	FBgn0026438	Eaat2	CG3159	1	0	0	1	0	0	0	0
	FBgn0000547	ed	CG12676	1	0	0	1	0	0	0	0
	FBgn0037573	eIF4AIII	CG7483	1	0	0	1	0	0	0	0
	FBgn0005640	Eip63E	CG10579	1	0	0	1	0	0	0	0
	FBgn0005658	Ets65A	CG7018	1	0	0	1	0	0	0	0
	FBgn0000630	f	CG5424	1	0	0	1	0	0	0	0
	FBgn0029172	Fad2	CG7923	1	0	0	1	0	0	0	0
	FBgn0000711	flw	CG2096	1	0	0	1	0	0	0	0
	FBgn0024236	foi	CG6817	1	0	0	1	0	0	0	0
	FBgn0000721	for	CG10033	1	0	0	1	0	0	0	0
	FBgn0000723	Fps85D	CG8874	1	0	0	1	0	0	0	0
	FBgn0001122	G-oalpha47A	CG2204	1	0	0	1	0	0	0	0
	FBgn0066114	GlcAT-I	CG32775	1	0	0	1	0	0	0	0
	FBgn0004834	Gprk2	CG17998	1	0	0	1	0	0	0	0
	FBgn0039061	Ir	CG6747	1	0	0	1	0	0	0	0
	FBgn0028370	kek3	CG4192	1	0	0	1	0	0	0	0
	FBgn0010497	l(2)01810	CG5304	1	0	0	1	0	0	0	0
	FBgn0013576	l(3)82Fd	CG32464	1	0	0	1	0	0	0	0
	FBgn0000037	mAcR-60C	CG4356	1	0	0	1	0	0	0	0
	FBgn0034590	Magi	CG30388	1	0	0	1	0	0	0	0
	FBgn0010241	Mdr50	CG8523	1	0	0	1	0	0	0	0
	FBgn0004797	mdy	CG31991	1	0	0	1	0	0	0	0
	FBgn0004228	mex1	CG7936	1	0	0	1	0	0	0	0
	FBgn0013591	Mi-2	CG8103	1	0	0	1	0	0	0	0
	FBgn0032940	Mio	CG18362	1	0	0	1	0	0	0	0
	FBgn0034051	Mlf	CG8295	1	0	0	1	0	0	0	0
	FBgn0010246	Myo61F	CG9155	1	0	0	1	0	0	0	0
	FBgn0039157	Myo95E	CG5501	1	0	0	1	0	0	0	0
	FBgn0040298	Myt1	CG32417	1	0	0	1	0	0	0	0
	FBgn0044028	Notum	CG13076	1	0	0	1	0	0	0	0
	FBgn0085424	nub	CG34395	1	0	0	1	0	0	0	0
	FBgn0033573	Obp47a	CG12944	1	0	0	1	0	0	0	0
	FBgn0032096	Or30a	CG13106	1	0	0	1	0	0	0	0
	FBgn0026384	Or59a	CG9820	1	0	0	1	0	0	0	0
	FBgn0036080	Or67d	CG14157	1	0	0	1	0	0	0	0
	FBgn0037415	Osi8	CG15591	1	0	0	1	0	0	0	0
	FBgn0032379	Pde1c	CG14940	1	0	0	1	0	0	0	0
	FBgn0039776	PH4alphaEFB	CG31022	1	0	0	1	0	0	0	0
	FBgn0004879	plx	CG1093	1	0	0	1	0	0	0	0
	FBgn0003162	Pu	CG9441	1	0	0	1	0	0	0	0
	FBgn0085407	Pvf3	CG34378	1	0	0	1	0	0	0	0
	FBgn0019662	qm	CG8593	1	0	0	1	0	0	0	0
	FBgn0004635	rho	CG1004	1	0	0	1	0	0	0	0
	FBgn0030808	RhoGAP15B	CG4937	1	0	0	1	0	0	0	0
	FBgn0017549	Ric	CG8418	1	0	0	1	0	0	0	0
	FBgn0003383	Shab	CG1066	1	0	0	1	0	0	0	0
	FBgn0085447	sif	CG34418	1	0	0	1	0	0	0	0
	FBgn0016926	smi21F	CG4710	1	0	0	1	0	0	0	0
	FBgn0030869	Socs16D	CG8146	1	0	0	1	0	0	0	0
	FBgn0001978	stc	CG3647	1	0	0	1	0	0	0	0
	FBgn0004359	T48	CG5507	1	0	0	1	0	0	0	0
	FBgn0041582	tamo	CG4057	1	0	0	1	0	0	0	0
	FBgn0050445	Tdc1	CG30445	1	0	0	1	0	0	0	0
	FBgn0036899	tey	CG8780	1	0	0	1	0	0	0	0
	FBgn0004885	tok	CG6863	1	0	0	1	0	0	0	0
	FBgn0010812	Tom34	CG2708	1	0	0	1	0	0	0	0
	FBgn0003748	Treh	CG9364	1	0	0	1	0	0	0	0
	FBgn0024277	trio	CG18214	1	0	0	1	0	0	0	0
	FBgn0003975	vg	CG3830	1	0	0	1	0	0	0	0
	FBgn0028671	Vha100-1	CG1709	1	0	0	1	0	0	0	0
	FBgn0004009	wg	CG4889	1	0	0	1	0	0	0	0
	FBgn0011739	wts	CG12072	1	0	0	1	0	0	0	0
	FBgn0003057	CG10598	CG10598	1	0	0	1	0	0	0	0
	FBgn0036376	CG10743	CG10743	1	0	0	1	0	0	0	0
	FBgn0030249	CG11203	CG11203	1	0	0	1	0	0	0	0
	FBgn0039850	CG11333	CG11333	1	0	0	1	0	0	0	0
	FBgn0037021	CG11399	CG11399	1	0	0	1	0	0	0	0
	FBgn0086604	CG12484	CG12484	1	0	0	1	0	0	0	0
	FBgn0040995	CG12508	CG12508	1	0	0	1	0	0	0	0
	FBgn0030886	CG12672	CG12672	1	0	0	1	0	0	0	0
	FBgn0033650	CG13193	CG13193	1	0	0	1	0	0	0	0
	FBgn0035010	CG13579	CG13579	1	0	0	1	0	0	0	0
	FBgn0035313	CG13810	CG13810	1	0	0	1	0	0	0	0
	FBgn0040689	CG13885	CG13885	1	0	0	1	0	0	0	0
	FBgn0036219	CG14127	CG14127	1	0	0	1	0	0	0	0
	FBgn0037939	CG14718	CG14718	1	0	0	1	0	0	0	0
	FBgn0038315	CG14866	CG14866	1	0	0	1	0	0	0	0
	FBgn0034413	CG15115	CG15115	1	0	0	1	0	0	0	0
	FBgn0033108	CG15236	CG15236	1	0	0	1	0	0	0	0
	FBgn0031122	CG15454	CG15454	1	0	0	1	0	0	0	0
	FBgn0035004	CG15874	CG15874	1	0	0	1	0	0	0	0
	FBgn0036028	CG16717	CG16717	1	0	0	1	0	0	0	0
	FBgn0032719	CG17321	CG17321	1	0	0	1	0	0	0	0
	FBgn0035746	CG17742	CG17742	1	0	0	1	0	0	0	0
	FBgn0033199	CG17985	CG17985	1	0	0	1	0	0	0	0
	FBgn0033426	CG1814	CG1814	1	0	0	1	0	0	0	0
	FBgn0036725	CG18265	CG18265	1	0	0	1	0	0	0	0
	FBgn0029728	CG2861	CG2861	1	0	0	1	0	0	0	0
	FBgn0050089	CG30089	CG30089	1	0	0	1	0	0	0	0
	FBgn0050497	CG30497	CG30497	1	0	0	1	0	0	0	0
	FBgn0051190	CG31190	CG31190	1	0	0	1	0	0	0	0
	FBgn0051241	CG31241	CG31241	1	0	0	1	0	0	0	0
	FBgn0051262	CG31262	CG31262	1	0	0	1	0	0	0	0
	FBgn0051522	CG31522	CG31522	1	0	0	1	0	0	0	0
	FBgn0032180	CG31714	CG31714	1	0	0	1	0	0	0	0
	FBgn0051772	CG31772	CG31772	1	0	0	1	0	0	0	0
	FBgn0051869	CG31869	CG31869	1	0	0	1	0	0	0	0
	FBgn0052333	CG32333	CG32333	1	0	0	1	0	0	0	0
	FBgn0031629	CG3244	CG3244	1	0	0	1	0	0	0	0
	FBgn0052528	CG32528	CG32528	1	0	0	1	0	0	0	0
	FBgn0025394	CG32810	CG32810	1	0	0	1	0	0	0	0
	FBgn0052813	CG32813	CG32813	1	0	0	1	0	0	0	0
	FBgn0052843	CG32843	CG32843	1	0	0	1	0	0	0	0
	FBgn0032351	CG33305	CG33305	1	0	0	1	0	0	0	0
	FBgn0053515	CG33515	CG33515	1	0	0	1	0	0	0	0
	FBgn0085205	CG34176	CG34176	1	0	0	1	0	0	0	0
	FBgn0085386	CG34357	CG34357	1	0	0	1	0	0	0	0
	FBgn0085405	CG34376	CG34376	1	0	0	1	0	0	0	0
	FBgn0027571	CG3523	CG3523	1	0	0	1	0	0	0	0
	FBgn0034802	CG3800	CG3800	1	0	0	1	0	0	0	0
	FBgn0033793	CG3955	CG3955	1	0	0	1	0	0	0	0
	FBgn0034585	CG4030	CG4030	1	0	0	1	0	0	0	0
	FBgn0085537	CG40928	CG40928	1	0	0	1	0	0	0	0
	FBgn0028485	CG4272	CG4272	1	0	0	1	0	0	0	0
	FBgn0028481	CG4341	CG4341	1	0	0	1	0	0	0	0
	FBgn0035016	CG4612	CG4612	1	0	0	1	0	0	0	0
	FBgn0030820	CG5004	CG5004	1	0	0	1	0	0	0	0
	FBgn0036576	CG5151	CG5151	1	0	0	1	0	0	0	0
	FBgn0035937	CG5741	CG5741	1	0	0	1	0	0	0	0
	FBgn0032341	CG6192	CG6192	1	0	0	1	0	0	0	0
	FBgn0036685	CG6664	CG6664	1	0	0	1	0	0	0	0
	FBgn0037093	CG7597	CG7597	1	0	0	1	0	0	0	0
	FBgn0038607	CG7669	CG7669	1	0	0	1	0	0	0	0
	FBgn0035253	CG7971	CG7971	1	0	0	1	0	0	0	0
	FBgn0033391	CG8026	CG8026	1	0	0	1	0	0	0	0
	FBgn0034020	CG8179	CG8179	1	0	0	1	0	0	0	0
	FBgn0033359	CG8213	CG8213	1	0	0	1	0	0	0	0
	FBgn0035777	CG8563	CG8563	1	0	0	1	0	0	0	0
	FBgn0033760	CG8785	CG8785	1	0	0	1	0	0	0	0
	FBgn0034674	CG9304	CG9304	1	0	0	1	0	0	0	0
	FBgn0030772	CG9699	CG9699	1	0	0	1	0	0	0	0
	FBgn0037230	CG9780	CG9780	1	0	0	1	0	0	0	0
	FBgn0034903	CG9850	CG9850	1	0	0	1	0	0	0	0

## Sheet: mir-277
TE miRNA	mir-277
	Target gene	Symbol	ID	Conserved sites				Poorly conserved sites
				total	8mer	7mer-m8	7mer-1A	total	8mer	7mer-m8	7mer-1A
	FBgn0030612	CG5599	CG5599	2	2	0	0	2	1	1	0
	FBgn0038165	Task6	CG9637	3	1	1	1	2	0	1	1
	FBgn0038512	CG14330	CG14330	1	0	1	0	4	0	4	0
	FBgn0054044	CG34044	CG34044	1	0	1	0	4	0	4	0
	FBgn0030812	CG8949	CG8949	1	0	1	0	4	0	4	0
	FBgn0022960	vimar	CG3572	2	2	0	0	1	0	1	0
	FBgn0030476	CG10617	CG10617	1	0	0	1	4	1	1	2
	FBgn0085423	CG34394	CG34394	3	0	2	1	1	1	0	0
	FBgn0024836	stan	CG11895	1	0	0	1	3	1	2	0
	FBgn0039152	CG6129	CG6129	1	0	0	1	3	1	2	0
	FBgn0039431	CG6490	CG6490	2	0	1	1	4	0	1	3
	FBgn0015774	NetB	CG10521	1	0	0	1	4	0	3	1
	FBgn0004390	Gap1	CG6721	2	1	1	0	1	0	1	0
	FBgn0003997	W	CG5123	2	1	1	0	1	0	1	0
	FBgn0039054	CG13830	CG13830	2	1	1	0	1	0	1	0
	FBgn0085406	CG34377	CG34377	2	0	2	0	1	1	0	0
	FBgn0032498	CG6108	CG6108	2	0	2	0	1	1	0	0
	FBgn0024753	Flo-2	CG32593	1	0	1	0	2	1	1	0
	FBgn0026178	scrib	CG5462	1	0	1	0	2	1	1	0
	FBgn0028854	CG12636	CG12636	1	1	0	0	2	0	2	0
	FBgn0054047	CG34047	CG34047	1	1	0	0	2	0	2	0
	FBgn0036139	CG6216	CG6216	1	1	0	0	2	0	2	0
	FBgn0035512	Cpr64Ac	CG15008	1	1	0	0	1	1	0	0
	FBgn0031737	obst-E	CG11142	1	1	0	0	1	1	0	0
	FBgn0030482	CG1673	CG1673	1	1	0	0	1	1	0	0
	FBgn0052159	CG32159	CG32159	1	1	0	0	1	1	0	0
	FBgn0039075	CG4393	CG4393	1	1	0	0	1	1	0	0
	FBgn0033313	Cirl	CG8639	2	0	1	1	2	0	2	0
	FBgn0034411	CG18605	CG18605	2	0	2	0	2	0	1	1
	FBgn0031681	pgant5	CG31651	2	1	0	1	1	0	1	0
	FBgn0053197	mbl	CG33197	1	0	0	1	2	1	1	0
	FBgn0032033	CG13392	CG13392	1	1	0	0	2	0	1	1
	FBgn0052767	CG32767	CG32767	1	0	0	1	2	1	1	0
	FBgn0001122	G-oalpha47A	CG2204	4	0	2	2	0	0	0	0
	FBgn0042083	CG3267	CG3267	3	1	0	2	0	0	0	0
	FBgn0004858	elB	CG4220	2	0	2	0	1	0	1	0
	FBgn0051140	CG31140	CG31140	2	0	2	0	1	0	1	0
	FBgn0083939	BG642167	CG34103	1	0	1	0	2	0	2	0
	FBgn0036464	CG3020	CG3020	1	0	1	0	2	0	2	0
	FBgn0040237	bor	CG6815	2	1	1	0	0	0	0	0
	FBgn0036534	Dcp2	CG6169	2	1	1	0	0	0	0	0
	FBgn0050463	CG30463	CG30463	2	1	1	0	0	0	0	0
	FBgn0052066	CG32066	CG32066	2	1	1	0	0	0	0	0
	FBgn0000011	ab	CG4807	1	0	1	0	1	1	0	0
	FBgn0036816	Indy	CG3979	1	1	0	0	1	0	1	0
	FBgn0039034	Or94b	CG6679	1	1	0	0	1	0	1	0
	FBgn0003009	ord	CG3134	1	0	1	0	1	1	0	0
	FBgn0014001	Pak	CG10295	1	1	0	0	1	0	1	0
	FBgn0004363	porin	CG6647	1	1	0	0	1	0	1	0
	FBgn0036044	CG14168	CG14168	1	1	0	0	1	0	1	0
	FBgn0037989	CG14741	CG14741	1	1	0	0	1	0	1	0
	FBgn0032301	CG18561	CG18561	1	1	0	0	1	0	1	0
	FBgn0014906	CG3488	CG3488	1	1	0	0	1	0	1	0
	FBgn0028485	CG4272	CG4272	1	1	0	0	1	0	1	0
	FBgn0035672	CG6600	CG6600	1	0	1	0	1	1	0	0
	FBgn0040995	CG12508	CG12508	2	0	1	1	1	0	1	0
	FBgn0013948	Eip93F	CG18389	1	0	1	0	2	0	1	1
	FBgn0034476	Toll-7	CG8595	1	0	0	1	2	0	2	0
	FBgn0032965	CG11629	CG11629	1	0	1	0	2	0	1	1
	FBgn0015609	CadN	CG7100	2	1	0	1	0	0	0	0
	FBgn0033288	pdm3	CG11641	2	1	0	1	0	0	0	0
	FBgn0039883	RhoGAP100F	CG1976	2	1	0	1	0	0	0	0
	FBgn0015600	toc	CG9660	2	1	0	1	0	0	0	0
	FBgn0004606	zfh1	CG1322	2	1	0	1	0	0	0	0
	FBgn0040571	CG17193	CG17193	2	1	0	1	0	0	0	0
	FBgn0039877	CG2118	CG2118	2	1	0	1	0	0	0	0
	FBgn0036824	CG3902	CG3902	2	1	0	1	0	0	0	0
	FBgn0037849	CG4596	CG4596	2	1	0	1	0	0	0	0
	FBgn0032655	CadN2	CG7527	1	1	0	0	1	0	0	1
	FBgn0053512	dpr4	CG33512	1	1	0	0	1	0	0	1
	FBgn0000556	Ef1alpha48D	CG8280	1	0	0	1	1	1	0	0
	FBgn0004839	otk	CG8967	1	1	0	0	1	0	0	1
	FBgn0036208	CG10361	CG10361	1	0	0	1	1	1	0	0
	FBgn0029969	CG10932	CG10932	1	1	0	0	1	0	0	1
	FBgn0052111	CG32111	CG32111	1	0	0	1	1	1	0	0
	FBgn0052479	CG32479	CG32479	1	1	0	0	1	0	0	1
	FBgn0038837	CG3822	CG3822	1	1	0	0	1	0	0	1
	FBgn0030575	CG5321	CG5321	1	0	0	1	1	1	0	0
	FBgn0035699	CG13300	CG13300	3	0	1	2	0	0	0	0
	FBgn0019968	Khc-73	CG8183	2	0	0	2	1	0	1	0
	FBgn0005631	robo	CG13521	2	0	1	1	1	0	0	1
	FBgn0010851	sgl	CG10072	2	0	0	2	1	0	1	0
	FBgn0034013	unc-5	CG8166	1	0	1	0	2	0	0	2
	FBgn0050401	CG30401	CG30401	1	0	1	0	2	0	0	2
	FBgn0052206	CG32206	CG32206	1	0	0	1	2	0	1	1
	FBgn0027559	CG3975	CG3975	1	0	1	0	2	0	0	2
	FBgn0036202	CG6024	CG6024	1	0	0	1	2	0	1	1
	FBgn0037245	growl	CG14648	2	0	2	0	0	0	0	0
	FBgn0041625	Or65a	CG32401	2	0	2	0	0	0	0	0
	FBgn0013726	pnut	CG8705	2	0	2	0	0	0	0	0
	FBgn0040080	raps	CG5692	2	0	2	0	0	0	0	0
	FBgn0036921	RhoGDI	CG7823	2	0	2	0	0	0	0	0
	FBgn0030480	Tim9a	CG1660	2	0	2	0	0	0	0	0
	FBgn0030249	CG11203	CG11203	2	0	2	0	0	0	0	0
	FBgn0024365	CG12773	CG12773	2	0	2	0	0	0	0	0
	FBgn0053541	CG33541	CG33541	2	0	2	0	0	0	0	0
	FBgn0054000	CG34000	CG34000	2	0	2	0	0	0	0	0
	FBgn0052057	dpr10	CG32057	1	0	1	0	1	0	1	0
	FBgn0033791	Drl-2	CG3915	1	0	1	0	1	0	1	0
	FBgn0023444	ebi	CG4063	1	0	1	0	1	0	1	0
	FBgn0004652	fru	CG14307	1	0	1	0	1	0	1	0
	FBgn0030627	gce	CG6211	1	0	1	0	1	0	1	0
	FBgn0031005	Hs3st-B	CG7890	1	0	1	0	1	0	1	0
	FBgn0029003	mab-2	CG4746	1	0	1	0	1	0	1	0
	FBgn0028875	nAcRalpha-34E	CG32975	1	0	1	0	1	0	1	0
	FBgn0037415	Osi8	CG15591	1	0	1	0	1	0	1	0
	FBgn0020622	Pi3K21B	CG2699	1	0	1	0	1	0	1	0
	FBgn0015797	Rab6	CG6601	1	0	1	0	1	0	1	0
	FBgn0034822	RpL37b	CG9873	1	0	1	0	1	0	1	0
	FBgn0032741	Side	CG10446	1	0	1	0	1	0	1	0
	FBgn0029114	Tollo	CG6890	1	0	1	0	1	0	1	0
	FBgn0003867	tsl	CG6705	1	0	1	0	1	0	1	0
	FBgn0039091	CG10182	CG10182	1	0	1	0	1	0	1	0
	FBgn0038931	CG13407	CG13407	1	0	1	0	1	0	1	0
	FBgn0035011	CG13589	CG13589	1	0	1	0	1	0	1	0
	FBgn0035246	CG13928	CG13928	1	0	1	0	1	0	1	0
	FBgn0033415	CG13952	CG13952	1	0	1	0	1	0	1	0
	FBgn0029658	CG14269	CG14269	1	0	1	0	1	0	1	0
	FBgn0033324	CG14744	CG14744	1	0	1	0	1	0	1	0
	FBgn0038443	CG14889	CG14889	1	0	1	0	1	0	1	0
	FBgn0028850	CG15260	CG15260	1	0	1	0	1	0	1	0
	FBgn0031446	CG15398	CG15398	1	0	1	0	1	0	1	0
	FBgn0034538	CG16799	CG16799	1	0	1	0	1	0	1	0
	FBgn0033831	CG17050	CG17050	1	0	1	0	1	0	1	0
	FBgn0040629	CG18673	CG18673	1	0	1	0	1	0	1	0
	FBgn0050076	CG30076	CG30076	1	0	1	0	1	0	1	0
	FBgn0050470	CG30470	CG30470	1	0	1	0	1	0	1	0
	FBgn0051016	CG31016	CG31016	1	0	1	0	1	0	1	0
	FBgn0053256	CG33256	CG33256	1	0	1	0	1	0	1	0
	FBgn0085368	CG34339	CG34339	1	0	1	0	1	0	1	0
	FBgn0029848	CG3599	CG3599	1	0	1	0	1	0	1	0
	FBgn0034732	CG3701	CG3701	1	0	1	0	1	0	1	0
	FBgn0034894	CG4091	CG4091	1	0	1	0	1	0	1	0
	FBgn0037843	CG4511	CG4511	1	0	1	0	1	0	1	0
	FBgn0035898	CG6915	CG6915	1	0	1	0	1	0	1	0
	FBgn0035539	CG7447	CG7447	1	0	1	0	1	0	1	0
	FBgn0035733	CG8641	CG8641	1	0	1	0	1	0	1	0
	FBgn0004907	14-3-3zeta	CG17870	1	1	0	0	0	0	0	0
	FBgn0022710	Ac13E	CG9210	1	1	0	0	0	0	0	0
	FBgn0038535	alt	CG18212	1	1	0	0	0	0	0	0
	FBgn0023179	amon	CG6438	1	1	0	0	0	0	0	0
	FBgn0000083	AnnIX	CG5730	1	1	0	0	0	0	0	0
	FBgn0000109	Aprt	CG18315	1	1	0	0	0	0	0	0
	FBgn0028970	betaggt-II	CG18627	1	1	0	0	0	0	0	0
	FBgn0037963	Cad87A	CG6977	1	1	0	0	0	0	0	0
	FBgn0036618	Cpr72Eb	CG12255	1	1	0	0	0	0	0	0
	FBgn0027835	Dp1	CG5170	1	1	0	0	0	0	0	0
	FBgn0053202	dpr11	CG33202	1	1	0	0	0	0	0	0
	FBgn0034967	eIF-5A	CG3186	1	1	0	0	0	0	0	0
	FBgn0001123	G-salpha60A	CG2835	1	1	0	0	0	0	0	0
	FBgn0035574	Gef64C	CG32239	1	1	0	0	0	0	0	0
	FBgn0004362	HmgD	CG17950	1	1	0	0	0	0	0	0
	FBgn0017397	how	CG10293	1	1	0	0	0	0	0	0
	FBgn0001250	if	CG9623	1	1	0	0	0	0	0	0
	FBgn0028425	JhI-21	CG12317	1	1	0	0	0	0	0	0
	FBgn0063485	Lasp	CG3849	1	1	0	0	0	0	0	0
	FBgn0002577	m	CG9369	1	1	0	0	0	0	0	0
	FBgn0050361	mXr	CG30361	1	1	0	0	0	0	0	0
	FBgn0002945	nkd	CG11614	1	1	0	0	0	0	0	0
	FBgn0037419	Osi12	CG1154	1	1	0	0	0	0	0	0
	FBgn0000275	Pka-R1	CG3263	1	1	0	0	0	0	0	0
	FBgn0004901	Prat	CG2867	1	1	0	0	0	0	0	0
	FBgn0005586	Rab3	CG7576	1	1	0	0	0	0	0	0
	FBgn0028406	Rep4	CG9414	1	1	0	0	0	0	0	0
	FBgn0020379	Rfx	CG6312	1	1	0	0	0	0	0	0
	FBgn0053547	Rim	CG33547	1	1	0	0	0	0	0	0
	FBgn0003328	scb	CG8095	1	1	0	0	0	0	0	0
	FBgn0021765	scu	CG7113	1	1	0	0	0	0	0	0
	FBgn0003430	slp1	CG16738	1	1	0	0	0	0	0	0
	FBgn0035050	ST6Gal	CG4871	1	1	0	0	0	0	0	0
	FBgn0003716	tkv	CG14026	1	1	0	0	0	0	0	0
	FBgn0026015	Top3beta	CG3458	1	1	0	0	0	0	0	0
	FBgn0037848	Tsp86D	CG4591	1	1	0	0	0	0	0	0
	FBgn0011726	tsr	CG4254	1	1	0	0	0	0	0	0
	FBgn0010516	wal	CG8996	1	1	0	0	0	0	0	0
	FBgn0031902	Wnt6	CG4969	1	1	0	0	0	0	0	0
	FBgn0026313	X11L	CG5675	1	1	0	0	0	0	0	0
	FBgn0037472	CG10098	CG10098	1	1	0	0	0	0	0	0
	FBgn0036549	CG10516	CG10516	1	1	0	0	0	0	0	0
	FBgn0037120	CG11247	CG11247	1	1	0	0	0	0	0	0
	FBgn0035298	CG1140	CG1140	1	1	0	0	0	0	0	0
	FBgn0033301	CG12780	CG12780	1	1	0	0	0	0	0	0
	FBgn0033516	CG12898	CG12898	1	1	0	0	0	0	0	0
	FBgn0032156	CG13124	CG13124	1	1	0	0	0	0	0	0
	FBgn0032168	CG13126	CG13126	1	1	0	0	0	0	0	0
	FBgn0036532	CG13445	CG13445	1	1	0	0	0	0	0	0
	FBgn0034777	CG13530	CG13530	1	1	0	0	0	0	0	0
	FBgn0031900	CG13786	CG13786	1	1	0	0	0	0	0	0
	FBgn0038958	CG13857	CG13857	1	1	0	0	0	0	0	0
	FBgn0032023	CG14274	CG14274	1	1	0	0	0	0	0	0
	FBgn0039640	CG14516	CG14516	1	1	0	0	0	0	0	0
	FBgn0025701	CG14709	CG14709	1	1	0	0	0	0	0	0
	FBgn0035799	CG14838	CG14838	1	1	0	0	0	0	0	0
	FBgn0038432	CG14883	CG14883	1	1	0	0	0	0	0	0
	FBgn0039852	CG1499	CG1499	1	1	0	0	0	0	0	0
	FBgn0034390	CG15093	CG15093	1	1	0	0	0	0	0	0
	FBgn0023537	CG17896	CG17896	1	1	0	0	0	0	0	0
	FBgn0037533	CG2791	CG2791	1	1	0	0	0	0	0	0
	FBgn0029676	CG2947	CG2947	1	1	0	0	0	0	0	0
	FBgn0029819	CG3016	CG3016	1	1	0	0	0	0	0	0
	FBgn0051609	CG31609	CG31609	1	1	0	0	0	0	0	0
	FBgn0051814	CG31814	CG31814	1	1	0	0	0	0	0	0
	FBgn0052789	CG32789	CG32789	1	1	0	0	0	0	0	0
	FBgn0025394	CG32810	CG32810	1	1	0	0	0	0	0	0
	FBgn0053095	CG33095	CG33095	1	1	0	0	0	0	0	0
	FBgn0053969	CG33969	CG33969	1	1	0	0	0	0	0	0
	FBgn0083977	CG34141	CG34141	1	1	0	0	0	0	0	0
	FBgn0085412	CG34383	CG34383	1	1	0	0	0	0	0	0
	FBgn0026875	CG3638	CG3638	1	1	0	0	0	0	0	0
	FBgn0020312	CG4050	CG4050	1	1	0	0	0	0	0	0
	FBgn0028506	CG4455	CG4455	1	1	0	0	0	0	0	0
	FBgn0029914	CG4558	CG4558	1	1	0	0	0	0	0	0
	FBgn0032161	CG4594	CG4594	1	1	0	0	0	0	0	0
	FBgn0038326	CG5044	CG5044	1	1	0	0	0	0	0	0
	FBgn0039223	CG5805	CG5805	1	1	0	0	0	0	0	0
	FBgn0028894	CG5869	CG5869	1	1	0	0	0	0	0	0
	FBgn0063649	CG6006	CG6006	1	1	0	0	0	0	0	0
	FBgn0032643	CG6453	CG6453	1	1	0	0	0	0	0	0
	FBgn0033879	CG6543	CG6543	1	1	0	0	0	0	0	0
	FBgn0035911	CG6638	CG6638	1	1	0	0	0	0	0	0
	FBgn0030946	CG6659	CG6659	1	1	0	0	0	0	0	0
	FBgn0038296	CG6752	CG6752	1	1	0	0	0	0	0	0
	FBgn0034191	CG6984	CG6984	1	1	0	0	0	0	0	0
	FBgn0039697	CG7834	CG7834	1	1	0	0	0	0	0	0
	FBgn0037709	CG8199	CG8199	1	1	0	0	0	0	0	0
	FBgn0037717	CG8301	CG8301	1	1	0	0	0	0	0	0
	FBgn0033761	CG8778	CG8778	1	1	0	0	0	0	0	0
	FBgn0039400	CG8968	CG8968	1	1	0	0	0	0	0	0
	FBgn0036389	CG9028	CG9028	1	1	0	0	0	0	0	0
	FBgn0037696	CG9362	CG9362	1	1	0	0	0	0	0	0
	FBgn0031824	CG9547	CG9547	1	1	0	0	0	0	0	0
	FBgn0036424	CG9598	CG9598	1	1	0	0	0	0	0	0
	FBgn0031421	CG9867	CG9867	1	1	0	0	0	0	0	0
	FBgn0051190	CG31190	CG31190	3	0	0	3	0	0	0	0
	FBgn0036997	CG5955	CG5955	2	0	0	2	1	0	0	1
	FBgn0015371	chn	CG11798	1	0	0	1	2	0	0	2
	FBgn0000542	ec	CG2904	2	0	1	1	0	0	0	0
	FBgn0001253	ImpE1	CG32356	2	0	1	1	0	0	0	0
	FBgn0015954	kuz	CG7147	2	0	1	1	0	0	0	0
	FBgn0036078	Or67c	CG14156	2	0	1	1	0	0	0	0
	FBgn0017549	Ric	CG8418	2	0	1	1	0	0	0	0
	FBgn0031613	Umbrea	CG15636	2	0	1	1	0	0	0	0
	FBgn0037482	CG10055	CG10055	2	0	1	1	0	0	0	0
	FBgn0040922	CG15036	CG15036	2	0	1	1	0	0	0	0
	FBgn0051163	CG31163	CG31163	2	0	1	1	0	0	0	0
	FBgn0038740	CG4562	CG4562	2	0	1	1	0	0	0	0
	FBgn0034230	CG4853	CG4853	2	0	1	1	0	0	0	0
	FBgn0026597	Axn	CG7926	1	0	1	0	1	0	0	1
	FBgn0026729	axo	CG18296	1	0	1	0	1	0	0	1
	FBgn0036650	Baldspot	CG3971	1	0	0	1	1	0	1	0
	FBgn0032627	beat-IIIa	CG12621	1	0	0	1	1	0	1	0
	FBgn0031432	Cyp309a1	CG9964	1	0	0	1	1	0	1	0
	FBgn0021953	Fatp	CG7400	1	0	1	0	1	0	0	1
	FBgn0001125	Got2	CG4233	1	0	1	0	1	0	0	1
	FBgn0002524	lace	CG4162	1	0	0	1	1	0	1	0
	FBgn0000464	Lar	CG10443	1	0	0	1	1	0	1	0
	FBgn0011818	oaf	CG9884	1	0	0	1	1	0	1	0
	FBgn0032096	Or30a	CG13106	1	0	1	0	1	0	0	1
	FBgn0026385	Or47b	CG13206	1	0	1	0	1	0	0	1
	FBgn0028408	Rep2	CG1975	1	0	0	1	1	0	1	0
	FBgn0010575	sbb	CG5580	1	0	0	1	1	0	1	0
	FBgn0086897	sqd	CG16901	1	0	0	1	1	0	1	0
	FBgn0039015	Takl2	CG4803	1	0	1	0	1	0	0	1
	FBgn0035612	CG10625	CG10625	1	0	1	0	1	0	0	1
	FBgn0033296	CG11669	CG11669	1	0	1	0	1	0	0	1
	FBgn0086604	CG12484	CG12484	1	0	1	0	1	0	0	1
	FBgn0035577	CG13708	CG13708	1	0	0	1	1	0	1	0
	FBgn0039428	CG14237	CG14237	1	0	1	0	1	0	0	1
	FBgn0039399	CG14541	CG14541	1	0	0	1	1	0	1	0
	FBgn0032663	CG15153	CG15153	1	0	1	0	1	0	0	1
	FBgn0033108	CG15236	CG15236	1	0	1	0	1	0	0	1
	FBgn0030075	CG15364	CG15364	1	0	1	0	1	0	0	1
	FBgn0031602	CG15431	CG15431	1	0	1	0	1	0	0	1
	FBgn0039844	CG1607	CG1607	1	0	0	1	1	0	1	0
	FBgn0032526	CG16849	CG16849	1	0	1	0	1	0	0	1
	FBgn0083955	CG34119	CG34119	1	0	0	1	1	0	1	0
	FBgn0085427	CG34398	CG34398	1	0	0	1	1	0	1	0
	FBgn0035033	CG3548	CG3548	1	0	1	0	1	0	0	1
	FBgn0038780	CG5060	CG5060	1	0	1	0	1	0	0	1
	FBgn0026738	CG7857	CG7857	1	0	1	0	1	0	0	1
	FBgn0033925	CG8617	CG8617	1	0	0	1	1	0	1	0
	FBgn0032909	CG9266	CG9266	1	0	0	1	1	0	1	0
	FBgn0036259	CG9760	CG9760	1	0	1	0	1	0	0	1
	FBgn0000352	cos	CG1708	2	0	0	2	0	0	0	0
	FBgn0040108	larp	CG14066	2	0	0	2	0	0	0	0
	FBgn0020510	Abi	CG9749	1	0	0	1	1	0	0	1
	FBgn0023023	CRMP	CG1411	1	0	0	1	1	0	0	1
	FBgn0011592	fra	CG8581	1	0	0	1	1	0	0	1
	FBgn0037436	Hr83	CG10296	1	0	0	1	1	0	0	1
	FBgn0026384	Or59a	CG9820	1	0	0	1	1	0	0	1
	FBgn0035226	Psa	CG1009	1	0	0	1	1	0	0	1
	FBgn0004049	yrt	CG9764	1	0	0	1	1	0	0	1
	FBgn0035555	CG13720	CG13720	1	0	0	1	1	0	0	1
	FBgn0035216	CG9168	CG9168	1	0	0	1	1	0	0	1
	FBgn0027080	Aats-tyr	CG4561	1	0	1	0	0	0	0	0
	FBgn0040506	ACXE	CG17178	1	0	1	0	0	0	0	0
	FBgn0039378	alpha4GT2	CG5878	1	0	1	0	0	0	0	0
	FBgn0022131	aPKC	CG10261	1	0	1	0	0	0	0	0
	FBgn0036064	Ard1	CG11989	1	0	1	0	0	0	0	0
	FBgn0002921	Atpalpha	CG5670	1	0	1	0	0	0	0	0
	FBgn0025525	bab2	CG9102	1	0	1	0	0	0	0	0
	FBgn0036425	bbg	CG9587	1	0	1	0	0	0	0	0
	FBgn0038494	beat-IIb	CG4135	1	0	1	0	0	0	0	0
	FBgn0039447	beat-VII	CG14249	1	0	1	0	0	0	0	0
	FBgn0004893	bowl	CG10021	1	0	1	0	0	0	0	0
	FBgn0015019	Cctgamma	CG8977	1	0	1	0	0	0	0	0
	FBgn0000286	Cf2	CG11924	1	0	1	0	0	0	0	0
	FBgn0013765	cnn	CG4832	1	0	1	0	0	0	0	0
	FBgn0033725	Cpr49Ac	CG8502	1	0	1	0	0	0	0	0
	FBgn0020309	crol	CG14938	1	0	1	0	0	0	0	0
	FBgn0037817	Cyp12e1	CG14680	1	0	1	0	0	0	0	0
	FBgn0023091	dimm	CG8667	1	0	1	0	0	0	0	0
	FBgn0029088	disp	CG2019	1	0	1	0	0	0	0	0
	FBgn0001624	dlg1	CG1725	1	0	1	0	0	0	0	0
	FBgn0029974	dpr14	CG10946	1	0	1	0	0	0	0	0
	FBgn0004638	drk	CG6033	1	0	1	0	0	0	0	0
	FBgn0023214	edl	CG15085	1	0	1	0	0	0	0	0
	FBgn0027506	EDTP	CG6542	1	0	1	0	0	0	0	0
	FBgn0000557	Ef1alpha100E	CG1873	1	0	1	0	0	0	0	0
	FBgn0029176	Ef1gamma	CG11901	1	0	1	0	0	0	0	0
	FBgn0003731	Egfr	CG10079	1	0	1	0	0	0	0	0
	FBgn0023212	Elongin-B	CG4204	1	0	1	0	0	0	0	0
	FBgn0038659	endoA	CG14296	1	0	1	0	0	0	0	0
	FBgn0000636	Fas3	CG5803	1	0	1	0	0	0	0	0
	FBgn0000711	flw	CG2096	1	0	1	0	0	0	0	0
	FBgn0024236	foi	CG6817	1	0	1	0	0	0	0	0
	FBgn0030327	FucT6	CG2448	1	0	1	0	0	0	0	0
	FBgn0001098	Gdh	CG5320	1	0	1	0	0	0	0	0
	FBgn0004834	Gprk2	CG17998	1	0	1	0	0	0	0	0
	FBgn0024232	gprs	CG18471	1	0	1	0	0	0	0	0
	FBgn0001226	Hsp27	CG4466	1	0	1	0	0	0	0	0
	FBgn0024958	Irp-1A	CG4900	1	0	1	0	0	0	0	0
	FBgn0024957	Irp-1B	CG6342	1	0	1	0	0	0	0	0
	FBgn0086655	jing	CG9397	1	0	1	0	0	0	0	0
	FBgn0001316	klar	CG17046	1	0	1	0	0	0	0	0
	FBgn0028420	Kr-h1	CG18783	1	0	1	0	0	0	0	0
	FBgn0010482	l(2)01289	CG9432	1	0	1	0	0	0	0	0
	FBgn0010397	LamC	CG10119	1	0	1	0	0	0	0	0
	FBgn0033984	Lap1	CG10255	1	0	1	0	0	0	0	0
	FBgn0015763	lic	CG12244	1	0	1	0	0	0	0	0
	FBgn0036672	Lmpt	CG32171	1	0	1	0	0	0	0	0
	FBgn0004797	mdy	CG31991	1	0	1	0	0	0	0	0
	FBgn0040089	meso18E	CG14233	1	0	1	0	0	0	0	0
	FBgn0031399	mio	CG7074	1	0	1	0	0	0	0	0
	FBgn0037529	mRpS9	CG2957	1	0	1	0	0	0	0	0
	FBgn0011666	msi	CG5099	1	0	1	0	0	0	0	0
	FBgn0027786	Mtch	CG6851	1	0	1	0	0	0	0	0
	FBgn0040305	MTF-1	CG3743	1	0	1	0	0	0	0	0
	FBgn0004177	mts	CG7109	1	0	1	0	0	0	0	0
	FBgn0037705	mura	CG9381	1	0	1	0	0	0	0	0
	FBgn0086347	Myo31DF	CG7438	1	0	1	0	0	0	0	0
	FBgn0085434	NaCP60E	CG34405	1	0	1	0	0	0	0	0
	FBgn0002932	neur	CG11988	1	0	1	0	0	0	0	0
	FBgn0037594	Or85d	CG11742	1	0	1	0	0	0	0	0
	FBgn0031829	osm-6	CG9595	1	0	1	0	0	0	0	0
	FBgn0003079	phl	CG2845	1	0	1	0	0	0	0	0
	FBgn0003093	Pkc98E	CG1954	1	0	1	0	0	0	0	0
	FBgn0033413	prel	CG8806	1	0	1	0	0	0	0	0
	FBgn0026188	ps	CG16765	1	0	1	0	0	0	0	0
	FBgn0053207	pxb	CG33207	1	0	1	0	0	0	0	0
	FBgn0051118	RabX4	CG31118	1	0	1	0	0	0	0	0
	FBgn0035155	RabX6	CG12015	1	0	1	0	0	0	0	0
	FBgn0003206	Ras64B	CG1167	1	0	1	0	0	0	0	0
	FBgn0027872	rdgBbeta	CG17818	1	0	1	0	0	0	0	0
	FBgn0038853	RhoGAP93B	CG3421	1	0	1	0	0	0	0	0
	FBgn0051155	Rpb7	CG31155	1	0	1	0	0	0	0	0
	FBgn0066084	RpL41	CG30425	1	0	1	0	0	0	0	0
	FBgn0028694	Rpn11	CG18174	1	0	1	0	0	0	0	0
	FBgn0032330	Samuel	CG31868	1	0	1	0	0	0	0	0
	FBgn0025802	Sbf	CG6939	1	0	1	0	0	0	0	0
	FBgn0011259	Sema-1a	CG18405	1	0	1	0	0	0	0	0
	FBgn0085387	shakB	CG34358	1	0	1	0	0	0	0	0
	FBgn0085447	sif	CG34418	1	0	1	0	0	0	0	0
	FBgn0015542	sima	CG7951	1	0	1	0	0	0	0	0
	FBgn0052484	Sk2	CG32484	1	0	1	0	0	0	0	0
	FBgn0003423	slgA	CG1417	1	0	1	0	0	0	0	0
	FBgn0026567	Spase18-21	CG2358	1	0	1	0	0	0	0	0
	FBgn0044823	Spec2	CG14672	1	0	1	0	0	0	0	0
	FBgn0003514	sqh	CG3595	1	0	1	0	0	0	0	0
	FBgn0003600	Su(var)3-9	CG6476	1	0	1	0	0	0	0	0
	FBgn0038504	Sur-8	CG5407	1	0	1	0	0	0	0	0
	FBgn0046689	Takl1	CG31421	1	0	1	0	0	0	0	0
	FBgn0040737	Tango8	CG14503	1	0	1	0	0	0	0	0
	FBgn0035638	Tektin-C	CG10541	1	0	1	0	0	0	0	0
	FBgn0027360	Tim10	CG9878	1	0	1	0	0	0	0	0
	FBgn0035083	Tina-1	CG2803	1	0	1	0	0	0	0	0
	FBgn0024277	trio	CG18214	1	0	1	0	0	0	0	0
	FBgn0035936	Tsp66E	CG4999	1	0	1	0	0	0	0	0
	FBgn0034155	unc-104	CG8566	1	0	1	0	0	0	0	0
	FBgn0003964	usp	CG4380	1	0	1	0	0	0	0	0
	FBgn0015838	Vang	CG8075	1	0	1	0	0	0	0	0
	FBgn0004002	wb	CG15288	1	0	1	0	0	0	0	0
	FBgn0036896	wnd	CG8789	1	0	1	0	0	0	0	0
	FBgn0037501	CG10101	CG10101	1	0	1	0	0	0	0	0
	FBgn0033985	CG10257	CG10257	1	0	1	0	0	0	0	0
	FBgn0035452	CG10359	CG10359	1	0	1	0	0	0	0	0
	FBgn0037057	CG10512	CG10512	1	0	1	0	0	0	0	0
	FBgn0035632	CG10575	CG10575	1	0	1	0	0	0	0	0
	FBgn0032721	CG10602	CG10602	1	0	1	0	0	0	0	0
	FBgn0036368	CG10738	CG10738	1	0	1	0	0	0	0	0
	FBgn0034481	CG11041	CG11041	1	0	1	0	0	0	0	0
	FBgn0039249	CG11168	CG11168	1	0	1	0	0	0	0	0
	FBgn0033246	CG11198	CG11198	1	0	1	0	0	0	0	0
	FBgn0036346	CG11251	CG11251	1	0	1	0	0	0	0	0
	FBgn0031264	CG11835	CG11835	1	0	1	0	0	0	0	0
	FBgn0033209	CG12107	CG12107	1	0	1	0	0	0	0	0
	FBgn0033465	CG12140	CG12140	1	0	1	0	0	0	0	0
	FBgn0038304	CG12241	CG12241	1	0	1	0	0	0	0	0
	FBgn0039552	CG12426	CG12426	1	0	1	0	0	0	0	0
	FBgn0035411	CG12734	CG12734	1	0	1	0	0	0	0	0
	FBgn0037796	CG12814	CG12814	1	0	1	0	0	0	0	0
	FBgn0033419	CG12932	CG12932	1	0	1	0	0	0	0	0
	FBgn0037052	CG12977	CG12977	1	0	1	0	0	0	0	0
	FBgn0030835	CG12996	CG12996	1	0	1	0	0	0	0	0
	FBgn0036595	CG13046	CG13046	1	0	1	0	0	0	0	0
	FBgn0036589	CG13067	CG13067	1	0	1	0	0	0	0	0
	FBgn0033667	CG13183	CG13183	1	0	1	0	0	0	0	0
	FBgn0033628	CG13203	CG13203	1	0	1	0	0	0	0	0
	FBgn0040766	CG13235	CG13235	1	0	1	0	0	0	0	0
	FBgn0030151	CG1354	CG1354	1	0	1	0	0	0	0	0
	FBgn0040660	CG13551	CG13551	1	0	1	0	0	0	0	0
	FBgn0035277	CG13923	CG13923	1	0	1	0	0	0	0	0
	FBgn0039518	CG13978	CG13978	1	0	1	0	0	0	0	0
	FBgn0039514	CG13980	CG13980	1	0	1	0	0	0	0	0
	FBgn0031685	CG14035	CG14035	1	0	1	0	0	0	0	0
	FBgn0031062	CG14230	CG14230	1	0	1	0	0	0	0	0
	FBgn0039424	CG14239	CG14239	1	0	1	0	0	0	0	0
	FBgn0038510	CG14331	CG14331	1	0	1	0	0	0	0	0
	FBgn0039398	CG14540	CG14540	1	0	1	0	0	0	0	0
	FBgn0036757	CG14585	CG14585	1	0	1	0	0	0	0	0
	FBgn0032382	CG14935	CG14935	1	0	1	0	0	0	0	0
	FBgn0034401	CG15100	CG15100	1	0	1	0	0	0	0	0
	FBgn0032709	CG15167	CG15167	1	0	1	0	0	0	0	0
	FBgn0028880	CG15256	CG15256	1	0	1	0	0	0	0	0
	FBgn0029968	CG15325	CG15325	1	0	1	0	0	0	0	0
	FBgn0037152	CG15374	CG15374	1	0	1	0	0	0	0	0
	FBgn0037421	CG15594	CG15594	1	0	1	0	0	0	0	0
	FBgn0030417	CG15725	CG15725	1	0	1	0	0	0	0	0
	FBgn0031919	CG15819	CG15819	1	0	1	0	0	0	0	0
	FBgn0032387	CG16965	CG16965	1	0	1	0	0	0	0	0
	FBgn0035795	CG16998	CG16998	1	0	1	0	0	0	0	0
	FBgn0035144	CG17181	CG17181	1	0	1	0	0	0	0	0
	FBgn0035746	CG17742	CG17742	1	0	1	0	0	0	0	0
	FBgn0033529	CG17765	CG17765	1	0	1	0	0	0	0	0
	FBgn0028517	CG18478	CG18478	1	0	1	0	0	0	0	0
	FBgn0035388	CG2162	CG2162	1	0	1	0	0	0	0	0
	FBgn0031534	CG2774	CG2774	1	0	1	0	0	0	0	0
	FBgn0031566	CG2818	CG2818	1	0	1	0	0	0	0	0
	FBgn0050000	CG30000	CG30000	1	0	1	0	0	0	0	0
	FBgn0050185	CG30185	CG30185	1	0	1	0	0	0	0	0
	FBgn0050377	CG30377	CG30377	1	0	1	0	0	0	0	0
	FBgn0051075	CG31075	CG31075	1	0	1	0	0	0	0	0
	FBgn0051120	CG31120	CG31120	1	0	1	0	0	0	0	0
	FBgn0051296	CG31296	CG31296	1	0	1	0	0	0	0	0
	FBgn0043799	CG31381	CG31381	1	0	1	0	0	0	0	0
	FBgn0051386	CG31386	CG31386	1	0	1	0	0	0	0	0
	FBgn0051686	CG31686	CG31686	1	0	1	0	0	0	0	0
	FBgn0051827	CG31827	CG31827	1	0	1	0	0	0	0	0
	FBgn0052048	CG32048	CG32048	1	0	1	0	0	0	0	0
	FBgn0052267	CG32267	CG32267	1	0	1	0	0	0	0	0
	FBgn0047135	CG32276	CG32276	1	0	1	0	0	0	0	0
	FBgn0052333	CG32333	CG32333	1	0	1	0	0	0	0	0
	FBgn0052352	CG32352	CG32352	1	0	1	0	0	0	0	0
	FBgn0052355	CG32355	CG32355	1	0	1	0	0	0	0	0
	FBgn0052683	CG32683	CG32683	1	0	1	0	0	0	0	0
	FBgn0053060	CG33060	CG33060	1	0	1	0	0	0	0	0
	FBgn0053111	CG33111	CG33111	1	0	1	0	0	0	0	0
	FBgn0035347	CG33232	CG33232	1	0	1	0	0	0	0	0
	FBgn0029871	CG3367	CG3367	1	0	1	0	0	0	0	0
	FBgn0083959	CG34123	CG34123	1	0	1	0	0	0	0	0
	FBgn0085320	CG34291	CG34291	1	0	1	0	0	0	0	0
	FBgn0085401	CG34372	CG34372	1	0	1	0	0	0	0	0
	FBgn0085404	CG34375	CG34375	1	0	1	0	0	0	0	0
	FBgn0028497	CG3530	CG3530	1	0	1	0	0	0	0	0
	FBgn0022343	CG3760	CG3760	1	0	1	0	0	0	0	0
	FBgn0083998	CG41431	CG41431	1	0	1	0	0	0	0	0
	FBgn0031384	CG4238	CG4238	1	0	1	0	0	0	0	0
	FBgn0014092	CG4278	CG4278	1	0	1	0	0	0	0	0
	FBgn0025632	CG4313	CG4313	1	0	1	0	0	0	0	0
	FBgn0038791	CG4342	CG4342	1	0	1	0	0	0	0	0
	FBgn0028479	CG4389	CG4389	1	0	1	0	0	0	0	0
	FBgn0036566	CG5284	CG5284	1	0	1	0	0	0	0	0
	FBgn0032242	CG5355	CG5355	1	0	1	0	0	0	0	0
	FBgn0032237	CG5362	CG5362	1	0	1	0	0	0	0	0
	FBgn0038945	CG5386	CG5386	1	0	1	0	0	0	0	0
	FBgn0039427	CG5447	CG5447	1	0	1	0	0	0	0	0
	FBgn0034368	CG5482	CG5482	1	0	1	0	0	0	0	0
	FBgn0039560	CG5514	CG5514	1	0	1	0	0	0	0	0
	FBgn0032191	CG5734	CG5734	1	0	1	0	0	0	0	0
	FBgn0038339	CG6118	CG6118	1	0	1	0	0	0	0	0
	FBgn0027582	CG6230	CG6230	1	0	1	0	0	0	0	0
	FBgn0036733	CG6322	CG6322	1	0	1	0	0	0	0	0
	FBgn0032289	CG6431	CG6431	1	0	1	0	0	0	0	0
	FBgn0039038	CG6688	CG6688	1	0	1	0	0	0	0	0
	FBgn0038289	CG6934	CG6934	1	0	1	0	0	0	0	0
	FBgn0031374	CG7337	CG7337	1	0	1	0	0	0	0	0
	FBgn0037146	CG7470	CG7470	1	0	1	0	0	0	0	0
	FBgn0036164	CG7543	CG7543	1	0	1	0	0	0	0	0
	FBgn0033989	CG7639	CG7639	1	0	1	0	0	0	0	0
	FBgn0038641	CG7708	CG7708	1	0	1	0	0	0	0	0
	FBgn0039740	CG7928	CG7928	1	0	1	0	0	0	0	0
	FBgn0037632	CG8351	CG8351	1	0	1	0	0	0	0	0
	FBgn0031995	CG8475	CG8475	1	0	1	0	0	0	0	0
	FBgn0035785	CG8546	CG8546	1	0	1	0	0	0	0	0
	FBgn0033317	CG8635	CG8635	1	0	1	0	0	0	0	0
	FBgn0031745	CG8965	CG8965	1	0	1	0	0	0	0	0
	FBgn0032059	CG9296	CG9296	1	0	1	0	0	0	0	0
	FBgn0036856	CG9666	CG9666	1	0	1	0	0	0	0	0
	FBgn0034808	CG9896	CG9896	1	0	1	0	0	0	0	0
	FBgn0035378	CG9973	CG9973	1	0	1	0	0	0	0	0
	FBgn0039591	CG9988	CG9988	1	0	1	0	0	0	0	0
	FBgn0086443	Aats-asn	CG10687	1	0	0	1	0	0	0	0
	FBgn0027087	Aats-his	CG6335	1	0	0	1	0	0	0	0
	FBgn0004852	Ac76E	CG7978	1	0	0	1	0	0	0	0
	FBgn0039747	AdoR	CG9753	1	0	0	1	0	0	0	0
	FBgn0005694	Aef1	CG5683	1	0	0	1	0	0	0	0
	FBgn0004552	Akh	CG1171	1	0	0	1	0	0	0	0
	FBgn0086346	ALiX	CG12876	1	0	0	1	0	0	0	0
	FBgn0031461	Alp23B	CG16987	1	0	0	1	0	0	0	0
	FBgn0030089	AP-1gamma	CG9113	1	0	0	1	0	0	0	0
	FBgn0024252	Ark	CG6829	1	0	0	1	0	0	0	0
	FBgn0034366	Atg7	CG5489	1	0	0	1	0	0	0	0
	FBgn0020236	ATPCL	CG8322	1	0	0	1	0	0	0	0
	FBgn0037218	aux	CG1107	1	0	0	1	0	0	0	0
	FBgn0013433	beat-Ia	CG4846	1	0	0	1	0	0	0	0
	FBgn0038499	Brf	CG31256	1	0	0	1	0	0	0	0
	FBgn0026144	CBP	CG1435	1	0	0	1	0	0	0	0
	FBgn0035499	Chd64	CG14996	1	0	0	1	0	0	0	0
	FBgn0029504	CHES-1-like	CG12690	1	0	0	1	0	0	0	0
	FBgn0000338	cnc	CG17894	1	0	0	1	0	0	0	0
	FBgn0004396	CrebA	CG7450	1	0	0	1	0	0	0	0
	FBgn0086901	cv-c	CG34389	1	0	0	1	0	0	0	0
	FBgn0053517	D2R	CG33517	1	0	0	1	0	0	0	0
	FBgn0005677	dac	CG4952	1	0	0	1	0	0	0	0
	FBgn0040230	dbo	CG6224	1	0	0	1	0	0	0	0
	FBgn0034072	Dg	CG18250	1	0	0	1	0	0	0	0
	FBgn0000463	Dl	CG3619	1	0	0	1	0	0	0	0
	FBgn0035538	DopEcR	CG18314	1	0	0	1	0	0	0	0
	FBgn0015930	dpld	CG1624	1	0	0	1	0	0	0	0
	FBgn0000497	ds	CG17941	1	0	0	1	0	0	0	0
	FBgn0000570	elav	CG4262	1	0	0	1	0	0	0	0
	FBgn0000576	ems	CG2988	1	0	0	1	0	0	0	0
	FBgn0024754	Flo	CG8200	1	0	0	1	0	0	0	0
	FBgn0028924	GABA-B-R1	CG15274	1	0	0	1	0	0	0	0
	FBgn0034025	GalNAc-T1	CG8182	1	0	0	1	0	0	0	0
	FBgn0020655	Gap69C	CG4237	1	0	0	1	0	0	0	0
	FBgn0050011	gem	CG30011	1	0	0	1	0	0	0	0
	FBgn0004921	Ggamma1	CG8261	1	0	0	1	0	0	0	0
	FBgn0001124	Got1	CG8430	1	0	0	1	0	0	0	0
	FBgn0041235	Gr59c	CG30186	1	0	0	1	0	0	0	0
	FBgn0026239	gukh	CG31043	1	0	0	1	0	0	0	0
	FBgn0038755	Hs6st	CG4451	1	0	0	1	0	0	0	0
	FBgn0001220	Hsc70-5	CG8542	1	0	0	1	0	0	0	0
	FBgn0015245	Hsp60	CG12101	1	0	0	1	0	0	0	0
	FBgn0086359	Invadolysin	CG3953	1	0	0	1	0	0	0	0
	FBgn0035023	itp	CG13586	1	0	0	1	0	0	0	0
	FBgn0027339	jim	CG11352	1	0	0	1	0	0	0	0
	FBgn0024889	Kap-alpha1	CG8548	1	0	0	1	0	0	0	0
	FBgn0010551	l(2)03709	CG15081	1	0	0	1	0	0	0	0
	FBgn0002031	l(2)37Cc	CG10691	1	0	0	1	0	0	0	0
	FBgn0040106	lectin-21Cb	CG13686	1	0	0	1	0	0	0	0
	FBgn0039354	Lgr3	CG31096	1	0	0	1	0	0	0	0
	FBgn0015754	Lis-1	CG8440	1	0	0	1	0	0	0	0
	FBgn0086221	lwf	CG33968	1	0	0	1	0	0	0	0
	FBgn0013756	Mtor	CG8274	1	0	0	1	0	0	0	0
	FBgn0010438	mtSSB	CG4337	1	0	0	1	0	0	0	0
	FBgn0015269	Nf1	CG8318	1	0	0	1	0	0	0	0
	FBgn0023184	Nop60B	CG3333	1	0	0	1	0	0	0	0
	FBgn0032651	Oli	CG5545	1	0	0	1	0	0	0	0
	FBgn0037416	Osi9	CG15592	1	0	0	1	0	0	0	0
	FBgn0003028	ovo	CG6824	1	0	0	1	0	0	0	0
	FBgn0086679	p	CG9770	1	0	0	1	0	0	0	0
	FBgn0031437	p16-ARC	CG9881	1	0	0	1	0	0	0	0
	FBgn0003031	pAbp	CG5119	1	0	0	1	0	0	0	0
	FBgn0036007	path	CG3424	1	0	0	1	0	0	0	0
	FBgn0033988	pcs	CG7761	1	0	0	1	0	0	0	0
	FBgn0005777	PpD3	CG8402	1	0	0	1	0	0	0	0
	FBgn0026189	prominin-like	CG7740	1	0	0	1	0	0	0	0
	FBgn0040752	Prosap	CG30483	1	0	0	1	0	0	0	0
	FBgn0003892	ptc	CG2411	1	0	0	1	0	0	0	0
	FBgn0003257	r-l	CG3593	1	0	0	1	0	0	0	0
	FBgn0011829	Ret	CG14396	1	0	0	1	0	0	0	0
	FBgn0011705	rost	CG9552	1	0	0	1	0	0	0	0
	FBgn0004197	Ser	CG6127	1	0	0	1	0	0	0	0
	FBgn0016061	side	CG31062	1	0	0	1	0	0	0	0
	FBgn0003444	smo	CG11561	1	0	0	1	0	0	0	0
	FBgn0024189	sns	CG33141	1	0	0	1	0	0	0	0
	FBgn0004892	sob	CG3242	1	0	0	1	0	0	0	0
	FBgn0003475	spir	CG10076	1	0	0	1	0	0	0	0
	FBgn0085443	spri	CG34414	1	0	0	1	0	0	0	0
	FBgn0086370	sra	CG6072	1	0	0	1	0	0	0	0
	FBgn0038320	Sra-1	CG4931	1	0	0	1	0	0	0	0
	FBgn0029118	Sucb	CG10622	1	0	0	1	0	0	0	0
	FBgn0003676	T-cp1	CG5374	1	0	0	1	0	0	0	0
	FBgn0086358	Tab2	CG7417	1	0	0	1	0	0	0	0
	FBgn0041092	tai	CG13109	1	0	0	1	0	0	0	0
	FBgn0052675	Tango5	CG32675	1	0	0	1	0	0	0	0
	FBgn0003710	tipE	CG1232	1	0	0	1	0	0	0	0
	FBgn0026160	tna	CG7958	1	0	0	1	0	0	0	0
	FBgn0032397	Tom70	CG6756	1	0	0	1	0	0	0	0
	FBgn0041775	tral	CG10686	1	0	0	1	0	0	0	0
	FBgn0040340	TRAM	CG11642	1	0	0	1	0	0	0	0
	FBgn0029506	Tsp42Ee	CG10106	1	0	0	1	0	0	0	0
	FBgn0027865	Tsp96F	CG6120	1	0	0	1	0	0	0	0
	FBgn0038206	twf	CG3172	1	0	0	1	0	0	0	0
	FBgn0015321	UbcD4	CG8284	1	0	0	1	0	0	0	0
	FBgn0004395	unk	CG4620	1	0	0	1	0	0	0	0
	FBgn0004397	Vinc	CG3299	1	0	0	1	0	0	0	0
	FBgn0040064	yip2	CG4600	1	0	0	1	0	0	0	0
	FBgn0039084	CG10175	CG10175	1	0	0	1	0	0	0	0
	FBgn0031877	CG10399	CG10399	1	0	0	1	0	0	0	0
	FBgn0036298	CG10627	CG10627	1	0	0	1	0	0	0	0
	FBgn0032853	CG10651	CG10651	1	0	0	1	0	0	0	0
	FBgn0029666	CG10803	CG10803	1	0	0	1	0	0	0	0
	FBgn0037465	CG1105	CG1105	1	0	0	1	0	0	0	0
	FBgn0034540	CG11136	CG11136	1	0	0	1	0	0	0	0
	FBgn0031835	CG11319	CG11319	1	0	0	1	0	0	0	0
	FBgn0037162	CG11449	CG11449	1	0	0	1	0	0	0	0
	FBgn0037321	CG1172	CG1172	1	0	0	1	0	0	0	0
	FBgn0036099	CG11811	CG11811	1	0	0	1	0	0	0	0
	FBgn0037646	CG11967	CG11967	1	0	0	1	0	0	0	0
	FBgn0035421	CG12034	CG12034	1	0	0	1	0	0	0	0
	FBgn0039796	CG12069	CG12069	1	0	0	1	0	0	0	0
	FBgn0030037	CG12125	CG12125	1	0	0	1	0	0	0	0
	FBgn0034763	CG12190	CG12190	1	0	0	1	0	0	0	0
	FBgn0040390	CG14047	CG14047	1	0	0	1	0	0	0	0
	FBgn0031043	CG14222	CG14222	1	0	0	1	0	0	0	0
	FBgn0039479	CG14257	CG14257	1	0	0	1	0	0	0	0
	FBgn0038596	CG14312	CG14312	1	0	0	1	0	0	0	0
	FBgn0038156	CG14372	CG14372	1	0	0	1	0	0	0	0
	FBgn0038422	CG14880	CG14880	1	0	0	1	0	0	0	0
	FBgn0030618	CG15028	CG15028	1	0	0	1	0	0	0	0
	FBgn0034381	CG15088	CG15088	1	0	0	1	0	0	0	0
	FBgn0028879	CG15270	CG15270	1	0	0	1	0	0	0	0
	FBgn0032554	CG15278	CG15278	1	0	0	1	0	0	0	0
	FBgn0031146	CG15449	CG15449	1	0	0	1	0	0	0	0
	FBgn0034056	CG15699	CG15699	1	0	0	1	0	0	0	0
	FBgn0029941	CG1677	CG1677	1	0	0	1	0	0	0	0
	FBgn0034498	CG16868	CG16868	1	0	0	1	0	0	0	0
	FBgn0036512	CG16979	CG16979	1	0	0	1	0	0	0	0
	FBgn0033783	CG17019	CG17019	1	0	0	1	0	0	0	0
	FBgn0031497	CG17259	CG17259	1	0	0	1	0	0	0	0
	FBgn0028901	CG18109	CG18109	1	0	0	1	0	0	0	0
	FBgn0034460	CG18367	CG18367	1	0	0	1	0	0	0	0
	FBgn0035390	CG1893	CG1893	1	0	0	1	0	0	0	0
	FBgn0039674	CG1907	CG1907	1	0	0	1	0	0	0	0
	FBgn0037468	CG1943	CG1943	1	0	0	1	0	0	0	0
	FBgn0050165	CG30165	CG30165	1	0	0	1	0	0	0	0
	FBgn0051149	CG31149	CG31149	1	0	0	1	0	0	0	0
	FBgn0051191	CG31191	CG31191	1	0	0	1	0	0	0	0
	FBgn0051475	CG31475	CG31475	1	0	0	1	0	0	0	0
	FBgn0051549	CG31549	CG31549	1	0	0	1	0	0	0	0
	FBgn0052137	CG32137	CG32137	1	0	0	1	0	0	0	0
	FBgn0052234	CG32234	CG32234	1	0	0	1	0	0	0	0
	FBgn0052354	CG32354	CG32354	1	0	0	1	0	0	0	0
	FBgn0052676	CG32676	CG32676	1	0	0	1	0	0	0	0
	FBgn0053324	CG33324	CG33324	1	0	0	1	0	0	0	0
	FBgn0039508	CG3368	CG3368	1	0	0	1	0	0	0	0
	FBgn0083950	CG34114	CG34114	1	0	0	1	0	0	0	0
	FBgn0085323	CG34294	CG34294	1	0	0	1	0	0	0	0
	FBgn0034854	CG3493	CG3493	1	0	0	1	0	0	0	0
	FBgn0037028	CG3618	CG3618	1	0	0	1	0	0	0	0
	FBgn0069950	CG41073	CG41073	1	0	0	1	0	0	0	0
	FBgn0025625	CG4290	CG4290	1	0	0	1	0	0	0	0
	FBgn0029929	CG4593	CG4593	1	0	0	1	0	0	0	0
	FBgn0035945	CG5026	CG5026	1	0	0	1	0	0	0	0
	FBgn0035617	CG5146	CG5146	1	0	0	1	0	0	0	0
	FBgn0034355	CG5226	CG5226	1	0	0	1	0	0	0	0
	FBgn0038870	CG5871	CG5871	1	0	0	1	0	0	0	0
	FBgn0038924	CG6028	CG6028	1	0	0	1	0	0	0	0
	FBgn0033866	CG6280	CG6280	1	0	0	1	0	0	0	0
	FBgn0036735	CG6311	CG6311	1	0	0	1	0	0	0	0
	FBgn0038917	CG6678	CG6678	1	0	0	1	0	0	0	0
	FBgn0036843	CG6812	CG6812	1	0	0	1	0	0	0	0
	FBgn0037956	CG6959	CG6959	1	0	0	1	0	0	0	0
	FBgn0032673	CG7180	CG7180	1	0	0	1	0	0	0	0
	FBgn0039741	CG7943	CG7943	1	0	0	1	0	0	0	0
	FBgn0034084	CG8435	CG8435	1	0	0	1	0	0	0	0
	FBgn0033919	CG8547	CG8547	1	0	0	1	0	0	0	0
	FBgn0033717	CG8839	CG8839	1	0	0	1	0	0	0	0
	FBgn0033713	CG8841	CG8841	1	0	0	1	0	0	0	0
	FBgn0033679	CG8888	CG8888	1	0	0	1	0	0	0	0
	FBgn0027601	CG9009	CG9009	1	0	0	1	0	0	0	0
	FBgn0037697	CG9363	CG9363	1	0	0	1	0	0	0	0
	FBgn0037758	CG9467	CG9467	1	0	0	1	0	0	0	0
	FBgn0031817	CG9531	CG9531	1	0	0	1	0	0	0	0
	FBgn0040529	CG9603	CG9603	1	0	0	1	0	0	0	0
	FBgn0029939	CG9650	CG9650	1	0	0	1	0	0	0	0
	FBgn0031516	CG9663	CG9663	1	0	0	1	0	0	0	0
	FBgn0039789	CG9717	CG9717	1	0	0	1	0	0	0	0
	FBgn0031444	CG9879	CG9879	1	0	0	1	0	0	0	0

## Sheet: mir-2b-2
TE miRNA	mir-2b-2
	Target gene	Symbol	ID	Conserved sites				Poorly conserved sites
				total	8mer	7mer-m8	7mer-1A	total	8mer	7mer-m8	7mer-1A
	FBgn0041160	comm2	CG7554	2	1	1	0	0	0	0	0
	FBgn0000591	E(spl)	CG8365	2	1	1	0	0	0	0	0
	FBgn0036075	CG8065	CG8065	1	0	1	0	1	1	0	0
	FBgn0085442	CG34413	CG34413	2	1	0	1	0	0	0	0
	FBgn0051878	CG31878	CG31878	1	1	0	0	1	0	0	1
	FBgn0036259	CG9760	CG9760	1	0	0	1	1	1	0	0
	FBgn0040487	BobA	CG12487	2	0	2	0	0	0	0	0
	FBgn0040809	CG13465	CG13465	2	0	2	0	0	0	0	0
	FBgn0034378	CG18604	CG18604	2	0	2	0	0	0	0	0
	FBgn0030904	upd2	CG5988	1	0	1	0	1	0	1	0
	FBgn0015904	ara	CG10571	1	1	0	0	0	0	0	0
	FBgn0039447	beat-VII	CG14249	1	1	0	0	0	0	0	0
	FBgn0045064	bwa	CG13969	1	1	0	0	0	0	0	0
	FBgn0015919	caup	CG10605	1	1	0	0	0	0	0	0
	FBgn0043364	cbt	CG4427	1	1	0	0	0	0	0	0
	FBgn0035875	Cpr66Cb	CG7076	1	1	0	0	0	0	0	0
	FBgn0029088	disp	CG2019	1	1	0	0	0	0	0	0
	FBgn0005658	Ets65A	CG7018	1	1	0	0	0	0	0	0
	FBgn0036485	FucTA	CG6869	1	1	0	0	0	0	0	0
	FBgn0027342	fz4	CG4626	1	1	0	0	0	0	0	0
	FBgn0000808	gd	CG1505	1	1	0	0	0	0	0	0
	FBgn0033799	GLaz	CG4604	1	1	0	0	0	0	0	0
	FBgn0029082	hbs	CG7449	1	1	0	0	0	0	0	0
	FBgn0002609	HLHm3	CG8346	1	1	0	0	0	0	0	0
	FBgn0002734	HLHmdelta	CG8328	1	1	0	0	0	0	0	0
	FBgn0038736	ire-1	CG4583	1	1	0	0	0	0	0	0
	FBgn0035789	mthl6	CG16992	1	1	0	0	0	0	0	0
	FBgn0005771	noc	CG4491	1	1	0	0	0	0	0	0
	FBgn0085424	nub	CG34395	1	1	0	0	0	0	0	0
	FBgn0004956	os	CG5993	1	1	0	0	0	0	0	0
	FBgn0005631	robo	CG13521	1	1	0	0	0	0	0	0
	FBgn0003513	ss	CG6993	1	1	0	0	0	0	0	0
	FBgn0086358	Tab2	CG7417	1	1	0	0	0	0	0	0
	FBgn0003720	tll	CG1378	1	1	0	0	0	0	0	0
	FBgn0003867	tsl	CG6705	1	1	0	0	0	0	0	0
	FBgn0031760	Tsp26A	CG9093	1	1	0	0	0	0	0	0
	FBgn0053542	upd3	CG33542	1	1	0	0	0	0	0	0
	FBgn0037972	CG10005	CG10005	1	1	0	0	0	0	0	0
	FBgn0027562	CG10345	CG10345	1	1	0	0	0	0	0	0
	FBgn0036360	CG10713	CG10713	1	1	0	0	0	0	0	0
	FBgn0037782	CG12813	CG12813	1	1	0	0	0	0	0	0
	FBgn0036665	CG13024	CG13024	1	1	0	0	0	0	0	0
	FBgn0033707	CG13165	CG13165	1	1	0	0	0	0	0	0
	FBgn0035687	CG13296	CG13296	1	1	0	0	0	0	0	0
	FBgn0030161	CG15249	CG15249	1	1	0	0	0	0	0	0
	FBgn0031397	CG15385	CG15385	1	1	0	0	0	0	0	0
	FBgn0034639	CG15673	CG15673	1	1	0	0	0	0	0	0
	FBgn0033441	CG1776	CG1776	1	1	0	0	0	0	0	0
	FBgn0035398	CG1869	CG1869	1	1	0	0	0	0	0	0
	FBgn0051849	CG31849	CG31849	1	1	0	0	0	0	0	0
	FBgn0052121	CG32121	CG32121	1	1	0	0	0	0	0	0
	FBgn0052512	CG32512	CG32512	1	1	0	0	0	0	0	0
	FBgn0053543	CG33543	CG33543	1	1	0	0	0	0	0	0
	FBgn0034741	CG4269	CG4269	1	1	0	0	0	0	0	0
	FBgn0031898	CG4567	CG4567	1	1	0	0	0	0	0	0
	FBgn0035953	CG5087	CG5087	1	1	0	0	0	0	0	0
	FBgn0038815	CG5466	CG5466	1	1	0	0	0	0	0	0
	FBgn0036939	CG7365	CG7365	1	1	0	0	0	0	0	0
	FBgn0034045	CG8249	CG8249	1	1	0	0	0	0	0	0
	FBgn0031998	CG8451	CG8451	1	1	0	0	0	0	0	0
	FBgn0038139	CG8795	CG8795	1	1	0	0	0	0	0	0
	FBgn0038404	CG8925	CG8925	1	1	0	0	0	0	0	0
	FBgn0004878	cas	CG2102	2	0	1	1	0	0	0	0
	FBgn0031885	Mnn1	CG13778	2	0	1	1	0	0	0	0
	FBgn0041094	scyl	CG7590	2	0	1	1	0	0	0	0
	FBgn0035959	CG4911	CG4911	2	0	1	1	0	0	0	0
	FBgn0034784	CG9826	CG9826	1	0	0	1	1	0	1	0
	FBgn0010460	bun	CG5461	2	0	0	2	0	0	0	0
	FBgn0002732	malpha	CG8337	2	0	0	2	0	0	0	0
	FBgn0086711	mol	CG4482	2	0	0	2	0	0	0	0
	FBgn0035922	CG6486	CG6486	2	0	0	2	0	0	0	0
	FBgn0035475	CG10866	CG10866	1	0	0	1	1	0	0	1
	FBgn0030713	CG15604	CG15604	1	0	0	1	1	0	0	1
	FBgn0038809	CG16953	CG16953	1	0	0	1	1	0	0	1
	FBgn0034181	CG8963	CG8963	1	0	0	1	1	0	0	1
	FBgn0011746	ana	CG8084	1	0	1	0	0	0	0	0
	FBgn0039908	Asator	CG11533	1	0	1	0	0	0	0	0
	FBgn0029846	Ca-alpha1T	CG15899	1	0	1	0	0	0	0	0
	FBgn0033731	Cpr49Ah	CG8515	1	0	1	0	0	0	0	0
	FBgn0020493	Dad	CG5201	1	0	1	0	0	0	0	0
	FBgn0029944	Dok	CG2079	1	0	1	0	0	0	0	0
	FBgn0010109	dpn	CG8704	1	0	1	0	0	0	0	0
	FBgn0000492	Dr	CG1897	1	0	1	0	0	0	0	0
	FBgn0020445	E23	CG3327	1	0	1	0	0	0	0	0
	FBgn0013948	Eip93F	CG18389	1	0	1	0	0	0	0	0
	FBgn0000575	emc	CG1007	1	0	1	0	0	0	0	0
	FBgn0004583	ex	CG4114	1	0	1	0	0	0	0	0
	FBgn0011591	fng	CG10580	1	0	1	0	0	0	0	0
	FBgn0010223	Galpha73B	CG12232	1	0	1	0	0	0	0	0
	FBgn0028428	Ih	CG8585	1	0	1	0	0	0	0	0
	FBgn0004387	Klp98A	CG5658	1	0	1	0	0	0	0	0
	FBgn0027321	l(1)G0060	CG3125	1	0	1	0	0	0	0	0
	FBgn0035610	Lkr	CG10626	1	0	1	0	0	0	0	0
	FBgn0051092	LpR2	CG31092	1	0	1	0	0	0	0	0
	FBgn0032694	MESR3	CG15162	1	0	1	0	0	0	0	0
	FBgn0022201	milt	CG13777	1	0	1	0	0	0	0	0
	FBgn0015766	Msr-110	CG10596	1	0	1	0	0	0	0	0
	FBgn0053545	nab	CG33545	1	0	1	0	0	0	0	0
	FBgn0036709	Or74a	CG13726	1	0	1	0	0	0	0	0
	FBgn0004368	Ptp4E	CG6899	1	0	1	0	0	0	0	0
	FBgn0026173	slim	CG5186	1	0	1	0	0	0	0	0
	FBgn0003499	sr	CG7847	1	0	1	0	0	0	0	0
	FBgn0010452	trn	CG11280	1	0	1	0	0	0	0	0
	FBgn0030281	CG11105	CG11105	1	0	1	0	0	0	0	0
	FBgn0029779	CG11473	CG11473	1	0	1	0	0	0	0	0
	FBgn0037736	CG12950	CG12950	1	0	1	0	0	0	0	0
	FBgn0030826	CG12995	CG12995	1	0	1	0	0	0	0	0
	FBgn0034541	CG13437	CG13437	1	0	1	0	0	0	0	0
	FBgn0039209	CG13624	CG13624	1	0	1	0	0	0	0	0
	FBgn0040689	CG13885	CG13885	1	0	1	0	0	0	0	0
	FBgn0036922	CG14182	CG14182	1	0	1	0	0	0	0	0
	FBgn0039619	CG14519	CG14519	1	0	1	0	0	0	0	0
	FBgn0037485	CG14606	CG14606	1	0	1	0	0	0	0	0
	FBgn0035700	CG14910	CG14910	1	0	1	0	0	0	0	0
	FBgn0030928	CG15044	CG15044	1	0	1	0	0	0	0	0
	FBgn0032865	CG15477	CG15477	1	0	1	0	0	0	0	0
	FBgn0038761	CG17190	CG17190	1	0	1	0	0	0	0	0
	FBgn0036454	CG17839	CG17839	1	0	1	0	0	0	0	0
	FBgn0035265	CG18173	CG18173	1	0	1	0	0	0	0	0
	FBgn0037391	CG2017	CG2017	1	0	1	0	0	0	0	0
	FBgn0051163	CG31163	CG31163	1	0	1	0	0	0	0	0
	FBgn0051871	CG31871	CG31871	1	0	1	0	0	0	0	0
	FBgn0051906	CG31906	CG31906	1	0	1	0	0	0	0	0
	FBgn0052085	CG32085	CG32085	1	0	1	0	0	0	0	0
	FBgn0052091	CG32091	CG32091	1	0	1	0	0	0	0	0
	FBgn0052653	CG32653	CG32653	1	0	1	0	0	0	0	0
	FBgn0032120	CG33298	CG33298	1	0	1	0	0	0	0	0
	FBgn0038463	CG3534	CG3534	1	0	1	0	0	0	0	0
	FBgn0032116	CG3759	CG3759	1	0	1	0	0	0	0	0
	FBgn0034802	CG3800	CG3800	1	0	1	0	0	0	0	0
	FBgn0025624	CG4025	CG4025	1	0	1	0	0	0	0	0
	FBgn0038752	CG4462	CG4462	1	0	1	0	0	0	0	0
	FBgn0038745	CG4538	CG4538	1	0	1	0	0	0	0	0
	FBgn0029932	CG4607	CG4607	1	0	1	0	0	0	0	0
	FBgn0032358	CG4851	CG4851	1	0	1	0	0	0	0	0
	FBgn0038058	CG5608	CG5608	1	0	1	0	0	0	0	0
	FBgn0037956	CG6959	CG6959	1	0	1	0	0	0	0	0
	FBgn0030085	CG6999	CG6999	1	0	1	0	0	0	0	0
	FBgn0036741	CG7510	CG7510	1	0	1	0	0	0	0	0
	FBgn0038652	CG7720	CG7720	1	0	1	0	0	0	0	0
	FBgn0033347	CG8248	CG8248	1	0	1	0	0	0	0	0
	FBgn0035729	CG8647	CG8647	1	0	1	0	0	0	0	0
	FBgn0036446	CG9384	CG9384	1	0	1	0	0	0	0	0
	FBgn0031812	CG9523	CG9523	1	0	1	0	0	0	0	0
	FBgn0031817	CG9531	CG9531	1	0	1	0	0	0	0	0
	FBgn0037663	CG9746	CG9746	1	0	1	0	0	0	0	0
	FBgn0034490	CG9864	CG9864	1	0	1	0	0	0	0	0
	FBgn0032469	CG9932	CG9932	1	0	1	0	0	0	0	0
	FBgn0039594	CG9990	CG9990	1	0	1	0	0	0	0	0
	FBgn0004364	18w	CG8896	1	0	0	1	0	0	0	0
	FBgn0022710	Ac13E	CG9210	1	0	0	1	0	0	0	0
	FBgn0023416	Ac3	CG1506	1	0	0	1	0	0	0	0
	FBgn0012034	AcCoAS	CG9390	1	0	0	1	0	0	0	0
	FBgn0011740	alpha-Man-II	CG18802	1	0	0	1	0	0	0	0
	FBgn0000097	aop	CG3166	1	0	0	1	0	0	0	0
	FBgn0004862	bap	CG7902	1	0	0	1	0	0	0	0
	FBgn0035696	Best2	CG10173	1	0	0	1	0	0	0	0
	FBgn0027538	beta4GalNAcTA	CG8536	1	0	0	1	0	0	0	0
	FBgn0023097	bon	CG5206	1	0	0	1	0	0	0	0
	FBgn0024250	brk	CG9653	1	0	0	1	0	0	0	0
	FBgn0004863	C15	CG7937	1	0	0	1	0	0	0	0
	FBgn0016131	Cdk4	CG5072	1	0	0	1	0	0	0	0
	FBgn0036165	chrb	CG7533	1	0	0	1	0	0	0	0
	FBgn0000338	cnc	CG17894	1	0	0	1	0	0	0	0
	FBgn0033728	Cpr49Ae	CG8505	1	0	0	1	0	0	0	0
	FBgn0036881	Cpr76Bd	CG9299	1	0	0	1	0	0	0	0
	FBgn0015924	crq	CG4280	1	0	0	1	0	0	0	0
	FBgn0011204	cue	CG12086	1	0	0	1	0	0	0	0
	FBgn0033524	Cyp49a1	CG18377	1	0	0	1	0	0	0	0
	FBgn0033121	Cyp6u1	CG3567	1	0	0	1	0	0	0	0
	FBgn0000472	dm	CG10798	1	0	0	1	0	0	0	0
	FBgn0035954	Doc3	CG5093	1	0	0	1	0	0	0	0
	FBgn0000576	ems	CG2988	1	0	0	1	0	0	0	0
	FBgn0000577	en	CG9015	1	0	0	1	0	0	0	0
	FBgn0085421	Epac	CG34392	1	0	0	1	0	0	0	0
	FBgn0005660	Ets21C	CG2914	1	0	0	1	0	0	0	0
	FBgn0041156	exex	CG8254	1	0	0	1	0	0	0	0
	FBgn0027593	Exn	CG3799	1	0	0	1	0	0	0	0
	FBgn0015221	Fer2LCH	CG1469	1	0	0	1	0	0	0	0
	FBgn0000658	fj	CG10917	1	0	0	1	0	0	0	0
	FBgn0035385	FR	CG2114	1	0	0	1	0	0	0	0
	FBgn0030627	gce	CG6211	1	0	0	1	0	0	0	0
	FBgn0044871	Gos28	CG7700	1	0	0	1	0	0	0	0
	FBgn0027788	Hey	CG11194	1	0	0	1	0	0	0	0
	FBgn0002631	HLHm5	CG6096	1	0	0	1	0	0	0	0
	FBgn0014859	Hr38	CG1864	1	0	0	1	0	0	0	0
	FBgn0013983	imd	CG5576	1	0	0	1	0	0	0	0
	FBgn0035023	itp	CG13586	1	0	0	1	0	0	0	0
	FBgn0001297	kay	CG33956	1	0	0	1	0	0	0	0
	FBgn0002522	lab	CG1264	1	0	0	1	0	0	0	0
	FBgn0037163	laza	CG11440	1	0	0	1	0	0	0	0
	FBgn0034083	lbk	CG8434	1	0	0	1	0	0	0	0
	FBgn0030090	ld14	CG12664	1	0	0	1	0	0	0	0
	FBgn0039354	Lgr3	CG31096	1	0	0	1	0	0	0	0
	FBgn0061492	loj	CG10733	1	0	0	1	0	0	0	0
	FBgn0002592	m2	CG6104	1	0	0	1	0	0	0	0
	FBgn0002629	m4	CG6099	1	0	0	1	0	0	0	0
	FBgn0002632	m6	CG8354	1	0	0	1	0	0	0	0
	FBgn0034389	Mctp	CG15078	1	0	0	1	0	0	0	0
	FBgn0050361	mXr	CG30361	1	0	0	1	0	0	0	0
	FBgn0040298	Myt1	CG32417	1	0	0	1	0	0	0	0
	FBgn0038818	Nep4	CG4058	1	0	0	1	0	0	0	0
	FBgn0028999	nerfin-1	CG13906	1	0	0	1	0	0	0	0
	FBgn0036101	NijA	CG6449	1	0	0	1	0	0	0	0
	FBgn0037872	nocturnin	CG31299	1	0	0	1	0	0	0	0
	FBgn0004143	nullo	CG14426	1	0	0	1	0	0	0	0
	FBgn0032123	Oatp30B	CG3811	1	0	0	1	0	0	0	0
	FBgn0046875	Obp83g	CG31558	1	0	0	1	0	0	0	0
	FBgn0053959	Octbeta3R	CG33959	1	0	0	1	0	0	0	0
	FBgn0041585	olf186-F	CG11430	1	0	0	1	0	0	0	0
	FBgn0035101	p130CAS	CG1212	1	0	0	1	0	0	0	0
	FBgn0022063	Pcf11	CG10228	1	0	0	1	0	0	0	0
	FBgn0033288	pdm3	CG11641	1	0	0	1	0	0	0	0
	FBgn0032661	PFE	CG15151	1	0	0	1	0	0	0	0
	FBgn0027558	pgant3	CG4445	1	0	0	1	0	0	0	0
	FBgn0016053	pgc	CG32885	1	0	0	1	0	0	0	0
	FBgn0035976	PGRP-LC	CG4432	1	0	0	1	0	0	0	0
	FBgn0024315	Picot	CG8098	1	0	0	1	0	0	0	0
	FBgn0029891	Pink1	CG4523	1	0	0	1	0	0	0	0
	FBgn0036770	Prestin	CG5485	1	0	0	1	0	0	0	0
	FBgn0040752	Prosap	CG30483	1	0	0	1	0	0	0	0
	FBgn0039966	Rab21	CG17515	1	0	0	1	0	0	0	0
	FBgn0014010	Rab5	CG3664	1	0	0	1	0	0	0	0
	FBgn0085373	rdgA	CG34344	1	0	0	1	0	0	0	0
	FBgn0004635	rho	CG1004	1	0	0	1	0	0	0	0
	FBgn0003261	Rm62	CG10279	1	0	0	1	0	0	0	0
	FBgn0011706	rpr	CG4319	1	0	0	1	0	0	0	0
	FBgn0003300	run	CG1849	1	0	0	1	0	0	0	0
	FBgn0004579	salm	CG6464	1	0	0	1	0	0	0	0
	FBgn0021764	sdk	CG5227	1	0	0	1	0	0	0	0
	FBgn0016059	Sema-1b	CG6446	1	0	0	1	0	0	0	0
	FBgn0004197	Ser	CG6127	1	0	0	1	0	0	0	0
	FBgn0003382	sha	CG13209	1	0	0	1	0	0	0	0
	FBgn0003390	shf	CG3135	1	0	0	1	0	0	0	0
	FBgn0038880	SIFR	CG10823	1	0	0	1	0	0	0	0
	FBgn0022764	Sin3A	CG8815	1	0	0	1	0	0	0	0
	FBgn0036786	skl	CG13701	1	0	0	1	0	0	0	0
	FBgn0037203	slif	CG11128	1	0	0	1	0	0	0	0
	FBgn0001965	Sos	CG7793	1	0	0	1	0	0	0	0
	FBgn0036411	Sox21a	CG7345	1	0	0	1	0	0	0	0
	FBgn0029123	SoxN	CG18024	1	0	0	1	0	0	0	0
	FBgn0040280	SP555	CG14041	1	0	0	1	0	0	0	0
	FBgn0086779	step	CG11628	1	0	0	1	0	0	0	0
	FBgn0035505	Teh2	CG15004	1	0	0	1	0	0	0	0
	FBgn0004449	Ten-m	CG5723	1	0	0	1	0	0	0	0
	FBgn0029114	Tollo	CG6890	1	0	0	1	0	0	0	0
	FBgn0003742	tra2	CG10128	1	0	0	1	0	0	0	0
	FBgn0034094	Tsf3	CG3666	1	0	0	1	0	0	0	0
	FBgn0039590	CG10011	CG10011	1	0	0	1	0	0	0	0
	FBgn0032684	CG10178	CG10178	1	0	0	1	0	0	0	0
	FBgn0035656	CG10479	CG10479	1	0	0	1	0	0	0	0
	FBgn0039321	CG10550	CG10550	1	0	0	1	0	0	0	0
	FBgn0030476	CG10617	CG10617	1	0	0	1	0	0	0	0
	FBgn0029979	CG10777	CG10777	1	0	0	1	0	0	0	0
	FBgn0026592	CG1079	CG1079	1	0	0	1	0	0	0	0
	FBgn0037381	CG10999	CG10999	1	0	0	1	0	0	0	0
	FBgn0034484	CG11044	CG11044	1	0	0	1	0	0	0	0
	FBgn0034540	CG11136	CG11136	1	0	0	1	0	0	0	0
	FBgn0033259	CG11210	CG11210	1	0	0	1	0	0	0	0
	FBgn0036264	CG11529	CG11529	1	0	0	1	0	0	0	0
	FBgn0039882	CG11576	CG11576	1	0	0	1	0	0	0	0
	FBgn0035488	CG11593	CG11593	1	0	0	1	0	0	0	0
	FBgn0037646	CG11967	CG11967	1	0	0	1	0	0	0	0
	FBgn0035236	CG12004	CG12004	1	0	0	1	0	0	0	0
	FBgn0033232	CG12159	CG12159	1	0	0	1	0	0	0	0
	FBgn0029662	CG12206	CG12206	1	0	0	1	0	0	0	0
	FBgn0033772	CG12488	CG12488	1	0	0	1	0	0	0	0
	FBgn0040995	CG12508	CG12508	1	0	0	1	0	0	0	0
	FBgn0036102	CG12523	CG12523	1	0	0	1	0	0	0	0
	FBgn0028854	CG12636	CG12636	1	0	0	1	0	0	0	0
	FBgn0024365	CG12773	CG12773	1	0	0	1	0	0	0	0
	FBgn0033943	CG12869	CG12869	1	0	0	1	0	0	0	0
	FBgn0039540	CG12879	CG12879	1	0	0	1	0	0	0	0
	FBgn0036656	CG13026	CG13026	1	0	0	1	0	0	0	0
	FBgn0036605	CG13041	CG13041	1	0	0	1	0	0	0	0
	FBgn0036600	CG13043	CG13043	1	0	0	1	0	0	0	0
	FBgn0033589	CG13227	CG13227	1	0	0	1	0	0	0	0
	FBgn0037016	CG13252	CG13252	1	0	0	1	0	0	0	0
	FBgn0035643	CG13287	CG13287	1	0	0	1	0	0	0	0
	FBgn0035010	CG13579	CG13579	1	0	0	1	0	0	0	0
	FBgn0033355	CG13748	CG13748	1	0	0	1	0	0	0	0
	FBgn0040375	CG13760	CG13760	1	0	0	1	0	0	0	0
	FBgn0031927	CG13792	CG13792	1	0	0	1	0	0	0	0
	FBgn0039054	CG13830	CG13830	1	0	0	1	0	0	0	0
	FBgn0035291	CG13925	CG13925	1	0	0	1	0	0	0	0
	FBgn0031770	CG13995	CG13995	1	0	0	1	0	0	0	0
	FBgn0037288	CG14661	CG14661	1	0	0	1	0	0	0	0
	FBgn0037929	CG14714	CG14714	1	0	0	1	0	0	0	0
	FBgn0038315	CG14866	CG14866	1	0	0	1	0	0	0	0
	FBgn0032688	CG15160	CG15160	1	0	0	1	0	0	0	0
	FBgn0031528	CG15412	CG15412	1	0	0	1	0	0	0	0
	FBgn0029726	CG15471	CG15471	1	0	0	1	0	0	0	0
	FBgn0039742	CG15528	CG15528	1	0	0	1	0	0	0	0
	FBgn0038825	CG15690	CG15690	1	0	0	1	0	0	0	0
	FBgn0032538	CG16885	CG16885	1	0	0	1	0	0	0	0
	FBgn0028938	CG16886	CG16886	1	0	0	1	0	0	0	0
	FBgn0033837	CG17034	CG17034	1	0	0	1	0	0	0	0
	FBgn0031098	CG17068	CG17068	1	0	0	1	0	0	0	0
	FBgn0040496	CG17104	CG17104	1	0	0	1	0	0	0	0
	FBgn0035144	CG17181	CG17181	1	0	0	1	0	0	0	0
	FBgn0038828	CG17270	CG17270	1	0	0	1	0	0	0	0
	FBgn0046763	CG17278	CG17278	1	0	0	1	0	0	0	0
	FBgn0032713	CG17323	CG17323	1	0	0	1	0	0	0	0
	FBgn0037949	CG17360	CG17360	1	0	0	1	0	0	0	0
	FBgn0031858	CG17378	CG17378	1	0	0	1	0	0	0	0
	FBgn0037890	CG17734	CG17734	1	0	0	1	0	0	0	0
	FBgn0029780	CG17758	CG17758	1	0	0	1	0	0	0	0
	FBgn0034753	CG2852	CG2852	1	0	0	1	0	0	0	0
	FBgn0031474	CG2991	CG2991	1	0	0	1	0	0	0	0
	FBgn0050458	CG30458	CG30458	1	0	0	1	0	0	0	0
	FBgn0050490	CG30490	CG30490	1	0	0	1	0	0	0	0
	FBgn0051183	CG31183	CG31183	1	0	0	1	0	0	0	0
	FBgn0051190	CG31190	CG31190	1	0	0	1	0	0	0	0
	FBgn0051342	CG31342	CG31342	1	0	0	1	0	0	0	0
	FBgn0051637	CG31637	CG31637	1	0	0	1	0	0	0	0
	FBgn0031449	CG31689	CG31689	1	0	0	1	0	0	0	0
	FBgn0032079	CG31886	CG31886	1	0	0	1	0	0	0	0
	FBgn0051998	CG31998	CG31998	1	0	0	1	0	0	0	0
	FBgn0044328	CG32052	CG32052	1	0	0	1	0	0	0	0
	FBgn0052118	CG32118	CG32118	1	0	0	1	0	0	0	0
	FBgn0052206	CG32206	CG32206	1	0	0	1	0	0	0	0
	FBgn0052262	CG32262	CG32262	1	0	0	1	0	0	0	0
	FBgn0052406	CG32406	CG32406	1	0	0	1	0	0	0	0
	FBgn0052758	CG32758	CG32758	1	0	0	1	0	0	0	0
	FBgn0053144	CG33144	CG33144	1	0	0	1	0	0	0	0
	FBgn0053635	CG33635	CG33635	1	0	0	1	0	0	0	0
	FBgn0034997	CG3376	CG3376	1	0	0	1	0	0	0	0
	FBgn0035148	CG3402	CG3402	1	0	0	1	0	0	0	0
	FBgn0083949	CG34113	CG34113	1	0	0	1	0	0	0	0
	FBgn0025645	CG3598	CG3598	1	0	0	1	0	0	0	0
	FBgn0036684	CG3764	CG3764	1	0	0	1	0	0	0	0
	FBgn0031384	CG4238	CG4238	1	0	0	1	0	0	0	0
	FBgn0030452	CG4330	CG4330	1	0	0	1	0	0	0	0
	FBgn0023545	CG4406	CG4406	1	0	0	1	0	0	0	0
	FBgn0029912	CG4557	CG4557	1	0	0	1	0	0	0	0
	FBgn0037849	CG4596	CG4596	1	0	0	1	0	0	0	0
	FBgn0032166	CG4619	CG4619	1	0	0	1	0	0	0	0
	FBgn0034355	CG5226	CG5226	1	0	0	1	0	0	0	0
	FBgn0036463	CG5392	CG5392	1	0	0	1	0	0	0	0
	FBgn0034911	CG5549	CG5549	1	0	0	1	0	0	0	0
	FBgn0027539	CG5807	CG5807	1	0	0	1	0	0	0	0
	FBgn0038682	CG5835	CG5835	1	0	0	1	0	0	0	0
	FBgn0031914	CG5973	CG5973	1	0	0	1	0	0	0	0
	FBgn0029828	CG6067	CG6067	1	0	0	1	0	0	0	0
	FBgn0039415	CG6142	CG6142	1	0	0	1	0	0	0	0
	FBgn0039431	CG6490	CG6490	1	0	0	1	0	0	0	0
	FBgn0035672	CG6600	CG6600	1	0	0	1	0	0	0	0
	FBgn0038296	CG6752	CG6752	1	0	0	1	0	0	0	0
	FBgn0039074	CG6784	CG6784	1	0	0	1	0	0	0	0
	FBgn0036834	CG6836	CG6836	1	0	0	1	0	0	0	0
	FBgn0030884	CG6847	CG6847	1	0	0	1	0	0	0	0
	FBgn0036817	CG6865	CG6865	1	0	0	1	0	0	0	0
	FBgn0038593	CG7146	CG7146	1	0	0	1	0	0	0	0
	FBgn0031948	CG7149	CG7149	1	0	0	1	0	0	0	0
	FBgn0030892	CG7206	CG7206	1	0	0	1	0	0	0	0
	FBgn0031979	CG7429	CG7429	1	0	0	1	0	0	0	0
	FBgn0028915	CG7532	CG7532	1	0	0	1	0	0	0	0
	FBgn0035833	CG7565	CG7565	1	0	0	1	0	0	0	0
	FBgn0036509	CG7739	CG7739	1	0	0	1	0	0	0	0
	FBgn0036116	CG7888	CG7888	1	0	0	1	0	0	0	0
	FBgn0035266	CG7995	CG7995	1	0	0	1	0	0	0	0
	FBgn0033392	CG8027	CG8027	1	0	0	1	0	0	0	0
	FBgn0033382	CG8058	CG8058	1	0	0	1	0	0	0	0
	FBgn0034032	CG8195	CG8195	1	0	0	1	0	0	0	0
	FBgn0033356	CG8229	CG8229	1	0	0	1	0	0	0	0
	FBgn0035733	CG8641	CG8641	1	0	0	1	0	0	0	0
	FBgn0036904	CG8743	CG8743	1	0	0	1	0	0	0	0
	FBgn0030726	CG9216	CG9216	1	0	0	1	0	0	0	0
	FBgn0037726	CG9492	CG9492	1	0	0	1	0	0	0	0
	FBgn0038360	CG9590	CG9590	1	0	0	1	0	0	0	0
	FBgn0037556	CG9636	CG9636	1	0	0	1	0	0	0	0
	FBgn0036659	CG9701	CG9701	1	0	0	1	0	0	0	0
	FBgn0037233	CG9778	CG9778	1	0	0	1	0	0	0	0
	FBgn0037248	CG9809	CG9809	1	0	0	1	0	0	0	0
	FBgn0034861	CG9815	CG9815	1	0	0	1	0	0	0	0
	FBgn0034903	CG9850	CG9850	1	0	0	1	0	0	0	0
	FBgn0031428	CG9886	CG9886	1	0	0	1	0	0	0	0

## Sheet: let-7
TS miRNA	let-7
	Target gene	Symbol	ID	Conserved sites				Poorly conserved sites
				total	8mer	7mer-m8	7mer-1A	total	8mer	7mer-m8	7mer-1A
	FBgn0000011	ab	CG4807	3	2	0	1	0	0	0	0
	FBgn0036725	CG18265	CG18265	2	1	0	1	0	0	0	0
	FBgn0028550	A3-3	CG11405	1	1	0	0	1	0	0	1
	FBgn0015903	apt	CG5393	1	1	0	0	0	0	0	0
	FBgn0050045	Cpr49Aa	CG30045	1	1	0	0	0	0	0	0
	FBgn0001168	h	CG6494	1	1	0	0	0	0	0	0
	FBgn0044028	Notum	CG13076	1	1	0	0	0	0	0	0
	FBgn0020248	stet	CG33166	1	1	0	0	0	0	0	0
	FBgn0035377	CG14952	CG14952	1	1	0	0	0	0	0	0
	FBgn0037813	CG17100	CG17100	1	1	0	0	0	0	0	0
	FBgn0035945	CG5026	CG5026	1	1	0	0	0	0	0	0
	FBgn0031762	CG9098	CG9098	1	1	0	0	0	0	0	0
	FBgn0036862	CG9619	CG9619	1	1	0	0	0	0	0	0
	FBgn0038244	CG7987	CG7987	1	0	0	1	1	0	0	1
	FBgn0000120	Arr1	CG5711	1	0	1	0	0	0	0	0
	FBgn0012344	Dh	CG8348	1	0	1	0	0	0	0	0
	FBgn0031872	iHog	CG9211	1	0	1	0	0	0	0	0
	FBgn0003254	rib	CG7230	1	0	1	0	0	0	0	0
	FBgn0035195	Sac1	CG9128	1	0	1	0	0	0	0	0
	FBgn0031836	CG11050	CG11050	1	0	1	0	0	0	0	0
	FBgn0031186	CG14614	CG14614	1	0	1	0	0	0	0	0
	FBgn0033194	CG2093	CG2093	1	0	1	0	0	0	0	0
	FBgn0038543	CG7397	CG7397	1	0	1	0	0	0	0	0
	FBgn0000022	ac	CG3796	1	0	0	1	0	0	0	0
	FBgn0045759	bin	CG18647	1	0	0	1	0	0	0	0
	FBgn0038247	Cad88C	CG3389	1	0	0	1	0	0	0	0
	FBgn0013948	Eip93F	CG18389	1	0	0	1	0	0	0	0
	FBgn0001204	hkb	CG9768	1	0	0	1	0	0	0	0
	FBgn0001941	ifc	CG9078	1	0	0	1	0	0	0	0
	FBgn0025583	IM2	CG18106	1	0	0	1	0	0	0	0
	FBgn0086897	sqd	CG16901	1	0	0	1	0	0	0	0
	FBgn0021895	ytr	CG18426	1	0	0	1	0	0	0	0
	FBgn0033466	CG12130	CG12130	1	0	0	1	0	0	0	0
	FBgn0031071	CG12701	CG12701	1	0	0	1	0	0	0	0
	FBgn0034683	CG13500	CG13500	1	0	0	1	0	0	0	0
	FBgn0038343	CG14871	CG14871	1	0	0	1	0	0	0	0
	FBgn0038132	CG15887	CG15887	1	0	0	1	0	0	0	0
	FBgn0029864	CG15894	CG15894	1	0	0	1	0	0	0	0
	FBgn0035142	CG17090	CG17090	1	0	0	1	0	0	0	0
	FBgn0028496	CG30116	CG30116	1	0	0	1	0	0	0	0
	FBgn0030145	CG3099	CG3099	1	0	0	1	0	0	0	0
	FBgn0051176	CG31176	CG31176	1	0	0	1	0	0	0	0
	FBgn0053203	CG33203	CG33203	1	0	0	1	0	0	0	0
	FBgn0034854	CG3493	CG3493	1	0	0	1	0	0	0	0
	FBgn0037800	CG3996	CG3996	1	0	0	1	0	0	0	0
	FBgn0084003	CG41436	CG41436	1	0	0	1	0	0	0	0
	FBgn0027542	CG6014	CG6014	1	0	0	1	0	0	0	0
	FBgn0039431	CG6490	CG6490	1	0	0	1	0	0	0	0
	FBgn0033916	CG8494	CG8494	1	0	0	1	0	0	0	0
	FBgn0030592	CG9514	CG9514	1	0	0	1	0	0	0	0

## Sheet: mir-184
TS miRNA	mir-184
	Target gene	Symbol	ID	Conserved sites				Poorly conserved sites
				total	8mer	7mer-m8	7mer-1A	total	8mer	7mer-m8	7mer-1A
	FBgn0010894	sinu	CG10624	1	0	1	0	1	0	1	0
	FBgn0000363	cpo	CG31243	1	1	0	0	0	0	0	0
	FBgn0039738	Mgat2	CG7921	1	1	0	0	0	0	0	0
	FBgn0036377	CG10710	CG10710	1	1	0	0	0	0	0	0
	FBgn0037465	CG1105	CG1105	1	1	0	0	0	0	0	0
	FBgn0035514	CG1332	CG1332	1	1	0	0	0	0	0	0
	FBgn0051195	CG31195	CG31195	1	1	0	0	0	0	0	0
	FBgn0053472	CG33472	CG33472	1	1	0	0	0	0	0	0
	FBgn0039064	CG4467	CG4467	1	1	0	0	0	0	0	0
	FBgn0036519	CG7650	CG7650	1	1	0	0	0	0	0	0
	FBgn0037680	CG8121	CG8121	1	1	0	0	0	0	0	0
	FBgn0020240	Mcr	CG7586	2	0	1	1	0	0	0	0
	FBgn0036299	Tsf2	CG10620	1	0	0	1	1	0	1	0
	FBgn0004780	Ccp84Ad	CG2341	1	0	0	1	1	0	0	1
	FBgn0039928	cals	CG11059	1	0	1	0	0	0	0	0
	FBgn0010435	emp	CG2727	1	0	1	0	0	0	0	0
	FBgn0042645	epsin-like	CG31170	1	0	1	0	0	0	0	0
	FBgn0004369	Ptp99A	CG11516	1	0	1	0	0	0	0	0
	FBgn0016059	Sema-1b	CG6446	1	0	1	0	0	0	0	0
	FBgn0039113	CG10217	CG10217	1	0	1	0	0	0	0	0
	FBgn0036690	CG14059	CG14059	1	0	1	0	0	0	0	0
	FBgn0034327	CG14505	CG14505	1	0	1	0	0	0	0	0
	FBgn0051285	CG31285	CG31285	1	0	1	0	0	0	0	0
	FBgn0025632	CG4313	CG4313	1	0	1	0	0	0	0	0
	FBgn0032420	CG6583	CG6583	1	0	1	0	0	0	0	0
	FBgn0085390	Dgk	CG34361	1	0	0	1	0	0	0	0
	FBgn0053556	form3	CG33556	1	0	0	1	0	0	0	0
	FBgn0001987	Gli	CG3903	1	0	0	1	0	0	0	0
	FBgn0013997	Nrx-IV	CG6827	1	0	0	1	0	0	0	0
	FBgn0020379	Rfx	CG6312	1	0	0	1	0	0	0	0
	FBgn0003263	rn	CG32466	1	0	0	1	0	0	0	0
	FBgn0003520	stau	CG5753	1	0	0	1	0	0	0	0
	FBgn0035476	CG12766	CG12766	1	0	0	1	0	0	0	0
	FBgn0038443	CG14889	CG14889	1	0	0	1	0	0	0	0
	FBgn0037448	CG15186	CG15186	1	0	0	1	0	0	0	0
	FBgn0029692	CG15376	CG15376	1	0	0	1	0	0	0	0
	FBgn0037525	CG17816	CG17816	1	0	0	1	0	0	0	0
	FBgn0052653	CG32653	CG32653	1	0	0	1	0	0	0	0
	FBgn0036544	CG6114	CG6114	1	0	0	1	0	0	0	0
	FBgn0038545	CG7713	CG7713	1	0	0	1	0	0	0	0
	FBgn0035765	CG8600	CG8600	1	0	0	1	0	0	0	0
	FBgn0038149	CG9796	CG9796	1	0	0	1	0	0	0	0

## Sheet: mir-279
TS miRNA	mir-279
	Target gene	Symbol	ID	Conserved sites				Poorly conserved sites
				total	8mer	7mer-m8	7mer-1A	total	8mer	7mer-m8	7mer-1A
	FBgn0028999	nerfin-1	CG13906	4	2	0	2	2	1	0	1
	FBgn0034224	CG6520	CG6520	2	1	1	0	0	0	0	0
	FBgn0040280	SP555	CG14041	1	1	0	0	1	0	1	0
	FBgn0039738	Mgat2	CG7921	2	1	0	1	0	0	0	0
	FBgn0020368	Vha68-1	CG12403	1	0	0	1	1	1	0	0
	FBgn0010263	Rbp9	CG3151	1	0	1	0	1	0	1	0
	FBgn0000017	Abl	CG4032	1	1	0	0	0	0	0	0
	FBgn0000206	boss	CG8285	1	1	0	0	0	0	0	0
	FBgn0000303	Cha	CG12345	1	1	0	0	0	0	0	0
	FBgn0001981	esg	CG3758	1	1	0	0	0	0	0	0
	FBgn0005427	ewg	CG3114	1	1	0	0	0	0	0	0
	FBgn0004583	ex	CG4114	1	1	0	0	0	0	0	0
	FBgn0041156	exex	CG8254	1	1	0	0	0	0	0	0
	FBgn0052227	gogo	CG32227	1	1	0	0	0	0	0	0
	FBgn0013974	Gyc76C	CG8742	1	1	0	0	0	0	0	0
	FBgn0027788	Hey	CG11194	1	1	0	0	0	0	0	0
	FBgn0014859	Hr38	CG1864	1	1	0	0	0	0	0	0
	FBgn0015721	king-tubby	CG9398	1	1	0	0	0	0	0	0
	FBgn0039532	Mtl	CG5588	1	1	0	0	0	0	0	0
	FBgn0002932	neur	CG11988	1	1	0	0	0	0	0	0
	FBgn0004956	os	CG5993	1	1	0	0	0	0	0	0
	FBgn0003093	Pkc98E	CG1954	1	1	0	0	0	0	0	0
	FBgn0004170	sc	CG3827	1	1	0	0	0	0	0	0
	FBgn0033782	sug	CG3850	1	1	0	0	0	0	0	0
	FBgn0036978	Toll-9	CG5528	1	1	0	0	0	0	0	0
	FBgn0002673	twe	CG4965	1	1	0	0	0	0	0	0
	FBgn0028554	xl6	CG10203	1	1	0	0	0	0	0	0
	FBgn0033884	CG13344	CG13344	1	1	0	0	0	0	0	0
	FBgn0034396	CG15097	CG15097	1	1	0	0	0	0	0	0
	FBgn0030873	CG15814	CG15814	1	1	0	0	0	0	0	0
	FBgn0036725	CG18265	CG18265	1	1	0	0	0	0	0	0
	FBgn0027498	CG2061	CG2061	1	1	0	0	0	0	0	0
	FBgn0052829	CG32829	CG32829	1	1	0	0	0	0	0	0
	FBgn0038296	CG6752	CG6752	1	1	0	0	0	0	0	0
	FBgn0039704	CG7802	CG7802	1	1	0	0	0	0	0	0
	FBgn0030679	CG8206	CG8206	1	1	0	0	0	0	0	0
	FBgn0033673	CG8298	CG8298	1	1	0	0	0	0	0	0
	FBgn0032901	CG9339	CG9339	1	1	0	0	0	0	0	0
	FBgn0036893	CG9376	CG9376	1	1	0	0	0	0	0	0
	FBgn0036862	CG9619	CG9619	1	1	0	0	0	0	0	0
	FBgn0037565	CG9626	CG9626	1	1	0	0	0	0	0	0
	FBgn0061173	fd3F	CG12632	2	0	1	1	0	0	0	0
	FBgn0005631	robo	CG13521	2	0	1	1	0	0	0	0
	FBgn0028996	onecut	CG1922	1	0	0	1	1	0	0	1
	FBgn0085450	Snoo	CG34421	1	0	0	1	1	0	0	1
	FBgn0031741	CG11034	CG11034	1	0	0	1	1	0	0	1
	FBgn0024150	Ac78C	CG10564	1	0	1	0	0	0	0	0
	FBgn0023407	B4	CG9239	1	0	1	0	0	0	0	0
	FBgn0013995	Calx	CG5685	1	0	1	0	0	0	0	0
	FBgn0036534	Dcp2	CG6169	1	0	1	0	0	0	0	0
	FBgn0011591	fng	CG10580	1	0	1	0	0	0	0	0
	FBgn0016797	fz2	CG9739	1	0	1	0	0	0	0	0
	FBgn0014179	gcm	CG12245	1	0	1	0	0	0	0	0
	FBgn0001269	inv	CG17835	1	0	1	0	0	0	0	0
	FBgn0028372	isopeptidase-T-3	CG11025	1	0	1	0	0	0	0	0
	FBgn0002522	lab	CG1264	1	0	1	0	0	0	0	0
	FBgn0022201	milt	CG13777	1	0	1	0	0	0	0	0
	FBgn0037414	Osi7	CG1153	1	0	1	0	0	0	0	0
	FBgn0036542	pHCl	CG33989	1	0	1	0	0	0	0	0
	FBgn0020912	Ptx1	CG1447	1	0	1	0	0	0	0	0
	FBgn0003464	sol	CG1391	1	0	1	0	0	0	0	0
	FBgn0020378	Sp1	CG1343	1	0	1	0	0	0	0	0
	FBgn0003513	ss	CG6993	1	0	1	0	0	0	0	0
	FBgn0041582	tamo	CG4057	1	0	1	0	0	0	0	0
	FBgn0014073	Tie	CG7525	1	0	1	0	0	0	0	0
	FBgn0039257	tnc	CG13648	1	0	1	0	0	0	0	0
	FBgn0031568	CG10019	CG10019	1	0	1	0	0	0	0	0
	FBgn0036368	CG10738	CG10738	1	0	1	0	0	0	0	0
	FBgn0031349	CG14351	CG14351	1	0	1	0	0	0	0	0
	FBgn0040842	CG15212	CG15212	1	0	1	0	0	0	0	0
	FBgn0035144	CG17181	CG17181	1	0	1	0	0	0	0	0
	FBgn0037336	CG2519	CG2519	1	0	1	0	0	0	0	0
	FBgn0030171	CG2989	CG2989	1	0	1	0	0	0	0	0
	FBgn0052250	CG32250	CG32250	1	0	1	0	0	0	0	0
	FBgn0052333	CG32333	CG32333	1	0	1	0	0	0	0	0
	FBgn0052813	CG32813	CG32813	1	0	1	0	0	0	0	0
	FBgn0028743	CG5036	CG5036	1	0	1	0	0	0	0	0
	FBgn0038842	CG5630	CG5630	1	0	1	0	0	0	0	0
	FBgn0038862	CG5798	CG5798	1	0	1	0	0	0	0	0
	FBgn0035848	CG7979	CG7979	1	0	1	0	0	0	0	0
	FBgn0037754	CG8500	CG8500	1	0	1	0	0	0	0	0
	FBgn0035077	CG9083	CG9083	1	0	1	0	0	0	0	0
	FBgn0000108	Appl	CG7727	1	0	0	1	0	0	0	0
	FBgn0013751	Awh	CG1072	1	0	0	1	0	0	0	0
	FBgn0033504	CAP	CG18408	1	0	0	1	0	0	0	0
	FBgn0086901	cv-c	CG34389	1	0	0	1	0	0	0	0
	FBgn0037475	Fer1	CG33323	1	0	0	1	0	0	0	0
	FBgn0004919	gol	CG2679	1	0	0	1	0	0	0	0
	FBgn0033973	HPS	CG12855	1	0	0	1	0	0	0	0
	FBgn0001250	if	CG9623	1	0	0	1	0	0	0	0
	FBgn0026630	nes	CG9655	1	0	0	1	0	0	0	0
	FBgn0005636	nvy	CG3385	1	0	0	1	0	0	0	0
	FBgn0032651	Oli	CG5545	1	0	0	1	0	0	0	0
	FBgn0038237	Pde6	CG8279	1	0	0	1	0	0	0	0
	FBgn0030387	Pkcdelta	CG10524	1	0	0	1	0	0	0	0
	FBgn0034434	Rgk1	CG9811	1	0	0	1	0	0	0	0
	FBgn0004635	rho	CG1004	1	0	0	1	0	0	0	0
	FBgn0003295	ru	CG1214	1	0	0	1	0	0	0	0
	FBgn0032330	Samuel	CG31868	1	0	0	1	0	0	0	0
	FBgn0003380	Sh	CG12348	1	0	0	1	0	0	0	0
	FBgn0016975	stnB	CG12473	1	0	0	1	0	0	0	0
	FBgn0038504	Sur-8	CG5407	1	0	0	1	0	0	0	0
	FBgn0034691	synj	CG6562	1	0	0	1	0	0	0	0
	FBgn0004359	T48	CG5507	1	0	0	1	0	0	0	0
	FBgn0015550	tap	CG7659	1	0	0	1	0	0	0	0
	FBgn0036273	CG10426	CG10426	1	0	0	1	0	0	0	0
	FBgn0002036	CG10561	CG10561	1	0	0	1	0	0	0	0
	FBgn0037321	CG1172	CG1172	1	0	0	1	0	0	0	0
	FBgn0035283	CG12024	CG12024	1	0	0	1	0	0	0	0
	FBgn0035699	CG13300	CG13300	1	0	0	1	0	0	0	0
	FBgn0032042	CG13398	CG13398	1	0	0	1	0	0	0	0
	FBgn0031698	CG14023	CG14023	1	0	0	1	0	0	0	0
	FBgn0034394	CG15096	CG15096	1	0	0	1	0	0	0	0
	FBgn0032709	CG15167	CG15167	1	0	0	1	0	0	0	0
	FBgn0037813	CG17100	CG17100	1	0	0	1	0	0	0	0
	FBgn0037884	CG17184	CG17184	1	0	0	1	0	0	0	0
	FBgn0035290	CG1887	CG1887	1	0	0	1	0	0	0	0
	FBgn0050492	CG30492	CG30492	1	0	0	1	0	0	0	0
	FBgn0051048	CG31048	CG31048	1	0	0	1	0	0	0	0
	FBgn0051064	CG31064	CG31064	1	0	0	1	0	0	0	0
	FBgn0052355	CG32355	CG32355	1	0	0	1	0	0	0	0
	FBgn0052532	CG32532	CG32532	1	0	0	1	0	0	0	0
	FBgn0037788	CG3940	CG3940	1	0	0	1	0	0	0	0
	FBgn0038820	CG4000	CG4000	1	0	0	1	0	0	0	0
	FBgn0033616	CG7745	CG7745	1	0	0	1	0	0	0	0
	FBgn0033337	CG8272	CG8272	1	0	0	1	0	0	0	0
	FBgn0037747	CG8481	CG8481	1	0	0	1	0	0	0	0
	FBgn0038140	CG8784	CG8784	1	0	0	1	0	0	0	0
	FBgn0030591	CG9517	CG9517	1	0	0	1	0	0	0	0
	FBgn0031093	CG9581	CG9581	1	0	0	1	0	0	0	0

[truncated: 7 more sheets: mir-282, mir-284, mir-286, mir-79, mir-965, mir-988, mir-9b]
