# Supplementary material for: Systematic analysis reveals tumor-enhancing and -suppressing microRNAs in Drosophila epithelial tumors
Source: Oncotarget. 2017 Nov 1;8(65):108825–39. doi: 10.18632/oncotarget.22226 (PMC5752484; doi:10.18632/oncotarget.22226)
Supplement: Supplementary file 5 [file oncotarget-08-108825-s005.xlsx]

## Sheet: Sheet1
256 precursors - 466 mature	As of Release 21
Conserved in humans: 26 precursors - 52 mature
dme-bantam	invertebrate
dme-let-7	well-conserved
dme-mir-1	well-conserved		tumor enhancing
dme-mir-2a-1	invertebrate		tumor suppressing
dme-mir-2a-2	invertebrate
dme-mir-2b-1	invertebrate
dme-mir-2b-2	invertebrate
dme-mir-2c	invertebrate
dme-mir-3	invertebrate
dme-mir-4	invertebrate
dme-mir-5	invertebrate
dme-mir-6-1	invertebrate
dme-mir-6-2	invertebrate
dme-mir-6-3	invertebrate
dme-mir-7	well-conserved
dme-mir-8	well-conserved
dme-mir-9a	well-conserved
dme-mir-9b	well-conserved
dme-mir-9c	well-conserved
dme-mir-10	well-conserved
dme-mir-11	invertebrate
dme-mir-12	invertebrate
dme-mir-13a	invertebrate
dme-mir-13b-1	invertebrate
dme-mir-13b-2	invertebrate
dme-mir-14	invertebrate
dme-mir-31a	invertebrate
dme-mir-31b	invertebrate
dme-mir-33	invertebrate
dme-mir-34	well-conserved
dme-mir-79	well-conserved
dme-mir-87	invertebrate
dme-mir-92a	well-conserved
dme-mir-92b	well-conserved
dme-mir-100	well-conserved
dme-mir-124	well-conserved
dme-mir-125	well-conserved
dme-mir-133	well-conserved
dme-mir-137	well-conserved
dme-mir-184	well-conserved
dme-mir-190	well-conserved
dme-mir-193	well-conserved
dme-mir-210	well-conserved
dme-mir-219	well-conserved
dme-mir-252	invertebrate
dme-mir-263a	invertebrate
dme-mir-263b	invertebrate
dme-mir-274	invertebrate
dme-mir-275	invertebrate
dme-mir-276a	invertebrate
dme-mir-276b	invertebrate
dme-mir-277	invertebrate
dme-mir-278	invertebrate
dme-mir-279	invertebrate
dme-mir-280	invertebrate
dme-mir-281-1	invertebrate
dme-mir-281-2	invertebrate
dme-mir-282	invertebrate
dme-mir-283	well-conserved
dme-mir-284	invertebrate
dme-mir-285	well-conserved
dme-mir-286	invertebrate
dme-mir-287	invertebrate
dme-mir-288	invertebrate
dme-mir-289	invertebrate
dme-mir-303	invertebrate
dme-mir-304	invertebrate
dme-mir-305	invertebrate
dme-mir-306	invertebrate
dme-mir-307a	invertebrate
dme-mir-307b	invertebrate
dme-mir-308	invertebrate
dme-mir-309	invertebrate
dme-mir-310	invertebrate
dme-mir-311	invertebrate
dme-mir-312	invertebrate
dme-mir-313	invertebrate
dme-mir-314	invertebrate
dme-mir-315	invertebrate
dme-mir-316	invertebrate
dme-mir-317	invertebrate
dme-mir-318	invertebrate
dme-mir-375	well-conserved
dme-mir-927	invertebrate
dme-mir-929	invertebrate
dme-mir-932	invertebrate
dme-mir-954	invertebrate
dme-mir-955	invertebrate
dme-mir-956	invertebrate
dme-mir-957	invertebrate
dme-mir-958	invertebrate
dme-mir-959	invertebrate
dme-mir-960	invertebrate
dme-mir-961	invertebrate
dme-mir-962	invertebrate
dme-mir-963	invertebrate
dme-mir-964	invertebrate
dme-mir-965	invertebrate
dme-mir-966	invertebrate
dme-mir-967	invertebrate
dme-mir-968	invertebrate
dme-mir-969	invertebrate
dme-mir-970	invertebrate
dme-mir-971	invertebrate
dme-mir-972	invertebrate
dme-mir-973	invertebrate
dme-mir-974	invertebrate
dme-mir-975	invertebrate
dme-mir-976	invertebrate
dme-mir-977	invertebrate
dme-mir-978	invertebrate
dme-mir-979	invertebrate
dme-mir-980	invertebrate
dme-mir-981	invertebrate
dme-mir-982	invertebrate
dme-mir-983-1	invertebrate
dme-mir-983-2	invertebrate
dme-mir-984	invertebrate
dme-mir-985	invertebrate
dme-mir-986	invertebrate
dme-mir-987	invertebrate
dme-mir-988	invertebrate
dme-mir-989	invertebrate
dme-mir-990	invertebrate
dme-mir-991	invertebrate
dme-mir-992	invertebrate
dme-mir-993	conserved
dme-mir-994	invertebrate
dme-mir-995	invertebrate
dme-mir-996	invertebrate
dme-mir-997	invertebrate
dme-mir-998	invertebrate
dme-mir-999	invertebrate
dme-mir-1000	invertebrate
dme-mir-1001	invertebrate
dme-mir-1002	invertebrate
dme-mir-1003	invertebrate
dme-mir-1004	invertebrate
dme-mir-1005	invertebrate
dme-mir-1006	invertebrate
dme-mir-1007	invertebrate
dme-mir-1008	invertebrate
dme-mir-1009	invertebrate
dme-mir-1010	invertebrate
dme-mir-1011	invertebrate
dme-mir-1012	invertebrate
dme-mir-1013	invertebrate
dme-mir-1014	invertebrate
dme-mir-1015	invertebrate
dme-mir-1016	invertebrate
dme-mir-1017	invertebrate
dme-mir-2279	invertebrate
dme-mir-2280	invertebrate
dme-mir-2281	invertebrate
dme-mir-2282	invertebrate
dme-mir-2283	invertebrate
dme-mir-2489	invertebrate
dme-mir-2490	invertebrate
dme-mir-2491	invertebrate
dme-mir-2492	invertebrate
dme-mir-2493	invertebrate
dme-mir-2494	invertebrate
dme-mir-2495	invertebrate
dme-mir-2496	invertebrate
dme-mir-2497	invertebrate
dme-mir-2498	invertebrate
dme-mir-2499	invertebrate
dme-mir-2500	invertebrate
dme-mir-2501	invertebrate
dme-mir-2535b	invertebrate
dme-mir-3641	invertebrate
dme-mir-3642	invertebrate
dme-mir-3643	invertebrate
dme-mir-3644	invertebrate
dme-mir-3645	invertebrate
dme-mir-4908	invertebrate
dme-mir-4909	invertebrate
dme-mir-4910	invertebrate
dme-mir-4911	invertebrate
dme-mir-4912	invertebrate
dme-mir-4913	invertebrate
dme-mir-4914	invertebrate
dme-mir-4915	invertebrate
dme-mir-4916	invertebrate
dme-mir-4917	invertebrate
dme-mir-4918	invertebrate
dme-mir-4919	invertebrate
dme-mir-4939	invertebrate
dme-mir-4940	invertebrate
dme-mir-4941	invertebrate
dme-mir-4942	invertebrate
dme-mir-4943	invertebrate
dme-mir-4944	invertebrate
dme-mir-4945	invertebrate
dme-mir-4946	invertebrate
dme-mir-4947	invertebrate
dme-mir-4948	invertebrate
dme-mir-4949	invertebrate
dme-mir-4950	invertebrate
dme-mir-4951	invertebrate
dme-mir-4952	invertebrate
dme-mir-4953	invertebrate
dme-mir-4954	invertebrate
dme-mir-4955	invertebrate
dme-mir-4956	invertebrate
dme-mir-4957	invertebrate
dme-mir-4958	invertebrate
dme-mir-4959	invertebrate
dme-mir-4960	invertebrate
dme-mir-4961	invertebrate
dme-mir-4962	invertebrate
dme-mir-4963	invertebrate
dme-mir-4964	invertebrate
dme-mir-4965	invertebrate
dme-mir-4966	invertebrate
dme-mir-4967	invertebrate
dme-mir-4968	invertebrate
dme-mir-4969	invertebrate
dme-mir-4970	invertebrate
dme-mir-4971	invertebrate
dme-mir-4972	invertebrate
dme-mir-4973	invertebrate
dme-mir-4974	invertebrate
dme-mir-4975	invertebrate
dme-mir-4976	invertebrate
dme-mir-4977	invertebrate
dme-mir-4978	invertebrate
dme-mir-4979	invertebrate
dme-mir-4980	invertebrate
dme-mir-4981	invertebrate
dme-mir-4982	invertebrate
dme-mir-4983	invertebrate
dme-mir-4984	invertebrate
dme-mir-4985	invertebrate
dme-mir-4986	invertebrate
dme-mir-4987	invertebrate
dme-mir-9369	invertebrate
dme-mir-9370	invertebrate
dme-mir-9371	invertebrate
dme-mir-9372	invertebrate
dme-mir-9373	invertebrate
dme-mir-9374	invertebrate
dme-mir-9375	invertebrate
dme-mir-9376	invertebrate
dme-mir-9377	invertebrate
dme-mir-9378	invertebrate
dme-mir-9379	invertebrate
dme-mir-9380	invertebrate
dme-mir-9381	invertebrate
dme-mir-9382	invertebrate
dme-mir-9383	invertebrate
dme-mir-9384	invertebrate
dme-mir-9385	invertebrate
dme-mir-9386	invertebrate
dme-mir-9387	invertebrate
dme-mir-9388	invertebrate
dme-mir-iab-4	invertebrate
dme-mir-iab-8	invertebrate
