# Supplementary material for: Systematic analysis reveals tumor-enhancing and -suppressing microRNAs in Drosophila epithelial tumors
Source: Oncotarget. 2017 Nov 1;8(65):108825–39. doi: 10.18632/oncotarget.22226 (PMC5752484; doi:10.18632/oncotarget.22226)
Supplement: Supplementary file 6 [file oncotarget-08-108825-s006.xlsx]

## Sheet: Primers used
Primers used in qRT-PCR
5s rRNA	5' - ggcgcggttagtacttagatg - 3'
bantam-5p	5’ - gagatcattttgaaagctgatt - 3’
miR-10-5p	5’ - caaattcggttctagagaggt - 3’
miR-190-3p	5’ - agatatgtttgatattcttggttg - 3’
miR-184-3p	5’- tggacggagaactgataagggc -3’
miR-279-5p	5' - tgtgaaacactggacccccacccact - 3'
miR-277-3p	5’- cgtgtcaggagtgcatttgca -3’
miR-282-5p	5’ - cagacaaagcctagtagaggtt - 3’
miR-286-3p	5’ - agcgcgagtgttcggtc - 3’
